# Supplementary material for: Canine Idiopathic Epilepsy as a Natural Animal Model for Human Epilepsy: A Scoping Review Highlighting Metabolic Perspectives Beyond the Brain
Source: Nutrients. 2026 May 28;18(11):1734. doi: 10.3390/nu18111734 (PMC13258797; doi:10.3390/nu18111734)
Supplement: Supplementary file 1 [file nutrients-18-01734-s001.zip]

Archive with 2 entries (2 files):
- S1_PRISMA-ScR-Checklist_GC.pdf
- S2_2025_08_22_LiteratureSearch_CE_all.csv
