# Supplementary material for: Canine Idiopathic Epilepsy as a Natural Animal Model for Human Epilepsy: A Scoping Review Highlighting Metabolic Perspectives Beyond the Brain
Source: Nutrients. 2026 May 28;18(11):1734. doi: 10.3390/nu18111734 (PMC13258797; doi:10.3390/nu18111734)
Supplement: Supplementary file 1 [file nutrients-18-01734-s001.zip › S2_2025_08_22_LiteratureSearch_CE_all.csv]

Screened Title	Abstract OK	Full text OK	Abstract: NO Dogs	Abstract: NO original research	Abstract: No IE	Abstract: No control group	Study Outcome	Title	Authors	Journal/Book	Publication Year	DOI	PMID
YES	YES	YES			IE & SE		inflammation	Evaluation of IL-1 levels in epilepsy and traumatic brain injury in dogs	Kostic, Draginja; Carlson, Regina; Henke, Diana; Rohn, Karl; Tipold, Andrea	BMC NEUROSCIENCE	2019	10.1186/s12868-019-0509-5	31208341
YES	YES	YES			IE & SE		inflammation	Evaluation of Blood C Reactive Protein (CRP) and Neutrophil-to-Lymphocyte Ratio (NLR) Utility in Canine Epilepsy	Despa, Andreea; Musteata, Mihai; Solcan, Gheorghe	VETERINARY SCIENCES	2024	10.3390/vetsci11090408	39330787
YES	YES	YES					Brain receptors	Hippocampal expression of the cannabinoid receptor type 1 in canine epilepsy	Kostic, D.; Nowakowska, M.; Revilla, J. Freundt; Attig, F.; Rohn, K.; Gualtieri, F.; Baumgaertner, W.; Potschka, H.; Tipold, A.	SCIENTIFIC REPORTS	2023	10.1038/s41598-023-29868-3	36823232
YES	YES	YES					CK	Serum creatine kinase isoenzymes and macroenzymes in dogs with different neurologic diseases	Paltrinieri, Saverio; Pintore, Laura; Balducci, Federica; Giordano, Alessia; Costabile, Annaluce; Bernardini, Marco	VETERINARY CLINICAL PATHOLOGY	2017	10.1111/vcp.12443	28085207
YES	YES	YES					glucose	Evaluation of decreased glucose levels in the cerebrospinal fluid of dogs	Weber, J.; Maiolini, A.; Tipold, A.	TIERAERZTLICHE PRAXIS AUSGABE KLEINTIERE HEIMTIERE	2012		23076016
YES	YES	YES					glutamate	Changes in extracellular neurotransmitters in the cerebrum of familial idiopathic epileptic Shetland sheepdogs using an intracerebral microdialysis technique and immunohistochemical study for glutamate metabolism	Morita, T; Takahashi, M; Takeuchi, T; Hikasa, Y; Ikeda, S; Sawada, M; Sato, K; Shibahara, T; Shimada, A	JOURNAL OF VETERINARY MEDICAL SCIENCE	2005	10.1292/jvms.67.1119	16327223
YES	YES	YES					immunology	Investigation of the presence of specific neural antibodies in dogs with epilepsy or dyskinesia using murine and human assays	Hemmeter, Lea; Bien, Christian G.; Bien, Corinna I.; Tipold, Andrea; Nessler, Jasmin; Bathen-Noethen, Andrea; Matiasek, Kaspar; Dahlhoff, Maik; Rusbridge, Clare; Rotter Black, Carina; Rentmeister, Kai; Volk, Holger A.; Fischer, Andrea	JOURNAL OF VETERINARY INTERNAL MEDICINE	2023	10.1111/jvim.16744	37232512
YES	YES	YES					immunology	Th17 cell-mediated immune response in a subpopulation of dogs with idiopathic epilepsy	Knebel, Anna; Kaempe, Annika; Carlson, Regina; Rohn, Karl; Tipold, Andrea	PLOS ONE	2022	10.1371/journal.pone.0262285	35025939
YES	YES	YES					immunology	Serum concentrations of complement C3 and C4 in dogs with idiopathic epilepsy	Kang, Seonggweon; Koo, Yoonhoi; Yun, Taesik; Chae, Yeon; Lee, Dohee; Kim, Hakhyun; Yang, Mhan-Pyo; Kang, Byeong-Teck	JOURNAL OF VETERINARY INTERNAL MEDICINE	2024	10.1111/jvim.17008	38329151
YES	YES	YES					immunology	Evaluation of cell-based and tissue-based immunofluorescent assays for detection of glial fibrillary acidic protein autoantibodies in the cerebrospinal fluid of dogs with meningoencephalitis of unknown origin and other central nervous system disorders	Rozental, Aaron J.; McGrath, Stephanie; Mooney, Allison P.; Hinson, Shannon R.; McKeon, Andrew; Pittock, Sean J.; Gross, Chase C.; Tyler, Kenneth L.	AMERICAN JOURNAL OF VETERINARY RESEARCH	2021	10.2460/ajvr.82.2.132	33480282
YES	YES	YES					immunology	Fibrinolytic Activity in Cerebrospinal Fluid of Dogs with Different Neurological Disorders	de la Fuente, C.; Monreal, L.; Ceron, J.; Pastor, J.; Viu, J.; Anor, S.	JOURNAL OF VETERINARY INTERNAL MEDICINE	2012	10.1111/j.1939-1676.2012.00991.x	22925115
YES	YES	No, diagnosis IE not specified					inflammation	Evaluation of serum high-mobility group box 1 concentration in dogs with epilepsy: A case-control study	Koo, Yoonhoi; Kim, Hakhyun; Yun, Taesik; Jung, Dong-In; Kang, Ji-Houn; Chang, Dongwoo; Na, Ki-Jeong; Yang, Mhan-Pyo; Kang, Byeong-Teck	JOURNAL OF VETERINARY INTERNAL MEDICINE	2020	10.1111/jvim.15940	33150666
YES	YES	YES					inflammation	Serum C-reactive protein concentrations in dogs with idiopathic epilepsy	Segers, E.; Martle, V.; Piepers, S.; Van Ham, L.; Bhatti, S. F. M.	VLAAMS DIERGENEESKUNDIG TIJDSCHRIFT	2017	10.21825/vdt.v86i2.16292
YES	YES	YES					inflammation	Molecular alterations of the TLR4-signaling cascade in canine epilepsy	von Rueden, Eva-Lotta; Gualtieri, Fabio; Schoenhoff, Katharina; Reiber, Maria; Wolf, Fabio; Baumgaertner, Wolfgang; Hansmann, Florian; Tipold, Andrea; Potschka, Heidrun	BMC VETERINARY RESEARCH	2020	10.1186/s12917-020-2241-x	31959173
YES	YES	YES					Inflammation	Serum C-reactive protein concentrations in dogs with structural and idiopathic epilepsy	Mahon, Elizabeth K.; Williams, Tim L.; Alves, Lisa	VETERINARY RECORD	2023	10.1002/vetr.3211	37503700
YES	YES	YES					inflammation	Tumor Necrosis Factor-? and Interleukin-6 Concentrations in Cerebrospinal Fluid of Dogs After Seizures	Merbl, Y.; Sommer, A.; Chai, O.; Aroch, I.; Zimmerman, G.; Friedman, A.; Soreq, H.; Shamir, M. H.	JOURNAL OF VETERINARY INTERNAL MEDICINE	2014	10.1111/jvim.12462	25308784
YES	YES	YES					lipid	Lipid metabolites and nitric oxide production in the cerebrospinal fluid and plasma of dogs with meningoencephalitis of unknown origin and idiopathic epilepsy: a pilot study	Yonezawa, Tomohiro; Takenouchi, Shinya; Motegi, Tomoki; Miyazaki, Michiyo; Nagata, Nanae; Kobayashi, Koji; Yamada, Masaki; Murata, Takahisa	FRONTIERS IN VETERINARY SCIENCE	2024	10.3389/fvets.2024.1397868	38983766
YES	YES	YES					lipid	Serum triglyceride concentration in dogs with epilepsy treated with phenobarbital or with phenobarbital and bromide	Kluger, Elissa K.; Malik, Richard; Ilkin, William J.; Snow, David; Sullivan, David R.; Govendir, Merran	JAVMA-JOURNAL OF THE AMERICAN VETERINARY MEDICAL ASSOCIATION	2008	10.2460/javma.233.8.1270	18922053
YES	YES	YES					Metabolomics	Urinary Neurotransmitter Patterns Are Altered in Canine Epilepsy	Schmidt, Teresa; Meller, Sebastian; Talbot, Steven R.; Berk, Benjamin A.; Law, Tsz H.; Hobbs, Sarah L.; Meyerhoff, Nina; Packer, Rowena M. A.; Volk, Holger A.	FRONTIERS IN VETERINARY SCIENCE	2022	10.3389/fvets.2022.893013	35651965
YES	YES	YES					Metabolomics	The fecal metabolome and microbiome are altered in dogs with idiopathic epilepsy compared to healthy dogs	Verdoodt, Fien; Hesta, Myriam; Goossens, Evy; Van Immerseel, Filip; Molina, Jenifer; Van Ham, Luc; Vanhaecke, Lynn; Hemeryck, Lieselot Y.; Bhatti, Sofie F. M.	SCIENTIFIC REPORTS	2025	10.1038/s41598-025-09919-7	40707505
YES	YES	YES					Metabolomics	Alterations of endocannabinoids in cerebrospinal fluid of dogs with epileptic seizure disorder	Gesell, Felix K.; Zoerner, Alexander A.; Brauer, Christina; Engeli, Stefan; Tsikas, Dimitros; Tipold, Andrea	BMC VETERINARY RESEARCH	2013	10.1186/1746-6148-9-262	24370333
YES	YES	YES					Metabolomics	Plasma metabolome reveals altered oxidative stress, inflammation, and amino acid metabolism in dogs with idiopathic epilepsy	Verdoodt, Fien; Bhatti, Sofie F. M.; Molina, Jenifer; Van Ham, Luc; Vanhaecke, Lynn; Junius, Greet; Hemeryck, Lieselot Y.; Hesta, Myriam	EPILEPSIA	2025	10.1111/epi.18256	39804158
YES	YES	No, diagnosis IE not specified					Metabolomics	Gas Chromatography-Mass Spectrometry-Based Metabolic Profiling of Cerebrospinal Fluid from Epileptic Dogs	Hasegawa, Tetsuya; Sumita, Maho; Horitani, Yusuke; Tamai, Reo; Tanaka, Katsuhiro; Komori, Masayuki; Takenaka, Shigeo	JOURNAL OF VETERINARY MEDICAL SCIENCE	2014	10.1292/jvms.13-0520	24334864
YES	YES	YES					Metabolomics	Inhibitory and excitatory neurotransmitters in the cerebrospinal fluid of epileptic dogs	Ellenberger, C; Mevissen, M; Doherr, M; Scholtysik, G; Jaggy, A	AMERICAN JOURNAL OF VETERINARY RESEARCH	2004	10.2460/ajvr.2004.65.1108	15334845
YES	YES	YES					Microbiome	Gut Microbiota in Canine Idiopathic Epilepsy: Effects of Disease and Treatment	Garcia-Belenguer, Sylvia; Grasa, Laura; Valero, Olga; Palacio, Jorge; Luno, Isabel; Rosado, Belen	ANIMALS	2021	10.3390/ani11113121	34827852
YES	YES	YES					Microbiome	Evaluation of fecal Lactobacillus populations in dogs with idiopathic epilepsy: a pilot study	Munana, Karen R.; Jacob, Megan E.; Callahan, Benjamin J.	ANIMAL MICROBIOME	2020	10.1186/s42523-020-00036-6	32747877
YES	YES	YES					Microbiome	Idiopathic epilepsy in dogs is associated with dysbiotic faecal microbiota	Silvestrino, Marco; Pirolo, Mattia; Bianco, Angelica; Castellana, Stefano; Del Sambro, Laura; Tarallo, Viviana Domenica; Guardabassi, Luca; Zatelli, Andrea; Gernone, Floriana	ANIMAL MICROBIOME	2025	10.1186/s42523-025-00397-w	40148985
YES	YES	YES					Minerals	Whole blood trace element and toxic metal concentration in dogs with idiopathic epilepsy and healthy dogs: A case-control study	Rosendahl, Sarah; Anturaniemi, Johanna; Kukko-Lukjanov, Tiina-Kaisa; Vuori, Kristiina A.; Moore, Robin; Hemida, Manal; Muhle, Anne; Hielm-Bjorkman, Anna	FRONTIERS IN VETERINARY SCIENCE	2023	10.3389/fvets.2022.1066851	36686192
YES	YES	YES					Minerals	Mineral, trace element, and toxic metal concentration in hair from dogs with idiopathic epilepsy compared to healthy controls	Rosendahl, Sarah; Anturaniemi, Johanna; Kukko-Lukjanov, Tiina-Kaisa; Vuori, Kristiina A.; Moore, Robin; Hemida, Manal; Muhle, Anne; Hielm-Bjorkman, Anna	JOURNAL OF VETERINARY INTERNAL MEDICINE	2023	10.1111/jvim.16698	37025060
YES	YES	YES					Minerals	Comparison of Serum Trace Nutrient Concentrations in Epileptics Compared to Healthy Dogs	Vitale, Samantha; Hague, Devon Wallis; Foss, Kari; de Godoy, Maria Cattai; Selmic, Laura E.	FRONTIERS IN VETERINARY SCIENCE	2019	10.3389/fvets.2019.00467	31921923
YES	YES	YES					miRNA	Analysis of Plasma-Derived Exosomal MicroRNAs as Potential Biomarkers for Canine Idiopathic Epilepsy	Garcia-Gracia, Mireya; Moreno-Martinez, Laura; Hernaiz, Adelaida; Uson, Sebastian; Moral, Jon; Sanz-Rubio, David; Zaragoza, Pilar; Palacio, Jorge; Rosado, Belen; Osta, Rosario; Garcia-Belenguer, Sylvia; Martin Burriel, Inmaculada	ANIMALS	2024	10.3390/ani14020252	38254420
YES	YES	YES					oxidant	Serum oxidant-antioxidant status and butyrylcholinesterase activity in dogs with idiopathic epilepsy - A pilot study	Radakovic, Milena; Andric, Jelena Francuski; Spariosu, Kristina; Vejnovic, Branislav; Filipovic, Milica Kovac; Andric, Nenad	RESEARCH IN VETERINARY SCIENCE	2023	10.1016/j.rvsc.2023.105076	37939632
YES	YES	YES					Proteomics	Protein profiling and assessment of amyloid beta levels in plasma in canine refractory epilepsy	Phochantachinda, Sataporn; Chantong, Boonrat; Reamtong, Onrapak; Chatchaisak, Duangthip	FRONTIERS IN VETERINARY SCIENCE	2023	10.3389/fvets.2023.1258244	38192726
YES	YES	YES					Proteomics	Quantitative serum proteome analysis using tandem mass tags in dogs with epilepsy	Baka, Rania D.; Kules, Josipa; Beletic, Angelo; Farkas, Vladimir; Maslov, Dina Resetar; Ljubic, Blanka Beer; Rubic, Ivana; Mrljak, Vladimir; McLaughlin, Mark; Eckersall, David; Polizopoulou, Zoe	JOURNAL OF PROTEOMICS	2024	10.1016/j.jprot.2023.105034	37879566
YES	YES	YES					Proteomics	Quantitative proteomics of cerebrospinal fluid using tandem mass tags in dogs with recurrent epileptic seizures	Baka, Rania; Eckersall, David; Horvatic, Anita; Gelemanovic, Andrea; Mrljak, Vladimir; McLaughlin, Mark; Athanasiou, Labrini V.; Papaioannou, Nikolaos; Stylianaki, Ioanna; Han Quang Hanh; Chadwick, Christopher C.; Polizopoulou, Zoe	JOURNAL OF PROTEOMICS	2021	10.1016/j.jprot.2020.103997	33011347
YES	no					CNS diseases as controls	cells	Significance of surface epithelial cells in canine cerebrospinal fluid and relationship to central nervous system disease	Wessmann, Annette; Volk, Holger A.; Chandler, Kate; Brodbelt, David; Szladovits, Balazs	VETERINARY CLINICAL PATHOLOGY	2010	10.1111/j.1939-165X.2010.00248.x	20727124
YES	no					Control = SE	neurofilaments	Evaluation of neurofilament light chain as a biomarker in dogs with structural and idiopathic epilepsy	Fowler, Kayla M.; Shinn, Richard L.; Rossmeisl, John H.; Parker, Rell L.	JOURNAL OF VETERINARY INTERNAL MEDICINE	2024	10.1111/jvim.17033	38509606
YES	no					Control = SE	neurofilaments	Use of neurofilament light chain to identify structural brain diseases in dogs	Sung, Jookyung; Chae, Yeon; Yun, Taesik; Koo, Yoonhoi; Lee, Dohee; Kim, Hakhyun; Yang, Mhan-Pyo; Kang, Byeong-Teck	JOURNAL OF VETERINARY INTERNAL MEDICINE	2024	10.1111/jvim.17110	38778568
YES	no					Non-brain diseased control	Metabolomics	Towards a better understanding of idiopathic epilepsy through metabolic fingerprinting of cerebrospinal fluid in dogs	Verdoodt, Fien; Bhatti, Sofie F. M.; Kragic, Karla; Van Ham, Luc; Vanhaecke, Lynn; Hesta, Myriam; Hemeryck, Lieselot Y.	SCIENTIFIC REPORTS	2024	10.1038/s41598-024-64777-z	38926488
YES	no				x	x		Oligodendroglial vacuolar degeneration in the bilateral motor cortices and astrocytosis in epileptic beagle dogs	Morita, T; Shimada, A; Ohama, E; Umemura, T; Fukuda, S	JOURNAL OF VETERINARY MEDICAL SCIENCE	1999	10.1292/jvms.61.107	10081746
YES	no				x	x		Cerebrospinal fluid lactate concentrations in dogs with seizure disorders	Mariani, Christopher L.; Nye, Carolyn J.; Ruterbories, Laura; Tokarz, Debra A.; Green, Lauren; Lau, Jeanie; Zidan, Natalia; Early, Peter J.; Munana, Karen R.; Olby, Natasha J.; Lee, Chun-Sheng; Guevar, Julien	JOURNAL OF VETERINARY INTERNAL MEDICINE	2020	10.1111/jvim.15953	33135819
YES	no					x		Semiautomatic volumetry of the temporal lobes of the brain and correlation with electroencephalography results in dogs with assumed idiopathic epilepsy	Drobot, Paulina Kinga; Banasik, Aleksandra; Owsinska-Schmidt, Karolina; Wrzosek, Marcin; Podgorski, Przemyslaw	JOURNAL OF VETERINARY INTERNAL MEDICINE	2025	10.1111/jvim.17237	39495678
YES	no					x		REGIONAL BRAIN PERFUSION IN EPILEPTIC DOGS EVALUATED BY TECHNETIUM-99m-ETHYL CYSTEINATE DIMER SPECT	Martle, Valentine; Peremans, Kathelijne; Audenaert, Kurt; Vermeire, Simon; Bhatti, Sofie; Gielen, Ingrid; Polis, Ingeborgh; Van Ham, Luc	VETERINARY RADIOLOGY & ULTRASOUND	2009	10.1111/j.1740-8261.2009.01600.x	19999353
YES	no					x		Diagnostic utility of cerebrospinal fluid analysis in dogs with suspected idiopathic epilepsy	Gilbert, S. E.; Cardy, T. J.; Bertram, S.; Taylor-Brown, F.	AUSTRALIAN VETERINARY JOURNAL	2021	10.1111/avj.13018	32893907
YES	no					x		Cerebrospinal fluid flow in small-breed dogs with idiopathic epilepsy observed using time-spatial labeling inversion pulse images: a preliminary study	Ishikawa, Chieko; Tanaka, Natsumi; Sekiguchi, Naoki; Kitagawa, Masato; Ito, Daisuke	JOURNAL OF VETERINARY MEDICAL SCIENCE	2024	10.1292/jvms.23-0305	39358237
YES	no					x		Diagnostic utility of serum bile acids in dogs presenting with epileptic seizures consistent with a tier 1 confidence level diagnosis of idiopathic epilepsy	Fisher, Chloe; Harcourt-Brown, Tom	VETERINARY RECORD	2023	10.1002/vetr.2585	36627727
YES	no					x		Cerebrospinal fluid gamma-aminobutyric acid and glutamate values in dogs with epilepsy	Podell, M; Hadjiconstantinou, M	AMERICAN JOURNAL OF VETERINARY RESEARCH	1997		9140549
YES	no				x		Metabolomics	Serum Melatonin Values in Normal Dogs and Dogs with Seizures	Thomovsky, Stephanie Ann; Chen, Annie Vivian; Deavila, David M.; Kiszonas, Alecia M.	JOURNAL OF THE AMERICAN ANIMAL HOSPITAL ASSOCIATION	2019	10.5326/JAAHA-MS-6669	30653360
YES	no				x			LOW-LEVELS OF GAMMA-AMINOBUTYRIC-ACID IN CEREBROSPINAL-FLUID OF DOGS WITH EPILEPSY	LOSCHER, W; SCHWARTZPORSCHE, D	JOURNAL OF NEUROCHEMISTRY	1986	10.1111/j.1471-4159.1986.tb00658.x	3081688
YES	no				x			Serum alkaline phosphatase isoenzyme profiles in phenobarbital-treated epileptic dogs	Gaskill, CL; Hoffmann, WE; Cribb, AE	VETERINARY CLINICAL PATHOLOGY	2004	10.1111/j.1939-165X.2004.tb00376.x	15570558
YES	no				x			Over-expression of P-glycoprotein in the canine brain following spontaneous status epilepticus	Pekcec, A.; Unkrueer, B.; Stein, V.; Bankstahl, J. P.; Soerensen, J.; Tipold, A.; Baumgaertner, W.; Potschka, H.	EPILEPSY RESEARCH	2009	10.1016/j.eplepsyres.2008.10.010	19059762
YES	no				x			Acetylcholinesterase activity in the cerebrospinal fluid of dogs with seizures	Chai, Orit; Sommer, Adi; Zimmerman, Gabriel; Soreq, Hermona; Friedman, Alon; Bdolah-Abram, Tali; Aroch, Itamar; Shamir, Merav H.	VETERINARY JOURNAL	2013	10.1016/j.tvjl.2013.06.027	23988333
YES	no				x			Serum cardiac troponin I in canine syncope and seizures	Dutton, E.; Dukes-McEwan, J.; Cripps, P. J.	JOURNAL OF VETERINARY CARDIOLOGY	2017	10.1016/j.jvc.2016.10.001	27932282
YES	no				x			Toxoplasma gondii and Neospora caninum infection in epileptic dogs	Morganti, G.; Rigamonti, G.; Marchesi, M. C.; Maggi, G.; Angeli, G.; Moretta, I.; Brustenga, L.; Diaferia, M.; Veronesi, F.	JOURNAL OF SMALL ANIMAL PRACTICE	2024	10.1111/jsap.13735	38757475
YES	no				x			C-reactive protein concentration in dogs with various diseases	Nakamura, Masaaki; Takahashi, Masashi; Ohno, Koichi; Koshino, Akiko; Nakashima, Ko; Setoguchi, Asuka; Fujlno, Yasuhito; Tsujimoto, Hajime	JOURNAL OF VETERINARY MEDICAL SCIENCE	2008	10.1292/jvms.70.127	18319571
YES	no				x			The diagnostic utility of hypophosphatemia for differentiating generalized tonic-clonic seizures from syncope in dogs: A case control study	Kelmer, E.; Ohad, D. G.; Shamir, M. H.; Chai, O.; Lavie, S.; Sutton, G. A.; Aroch, I; Klainbart, S.	VETERINARY JOURNAL	2023	10.1016/j.tvjl.2022.105914	36220539
YES	no				x			Presence of cerebrospinal fluid antibodies associated with autoimmune encephalitis of humans in dogs with neurologic disease	Stafford, Emma G.; Kortum, Amanda; Castel, Aude; Green, Lauren; Lau, Jeanie; Early, Peter J.; Munana, Karen R.; Mariani, Christopher L.; Yoder, Jeffrey A.; Olby, Natasha J.	JOURNAL OF VETERINARY INTERNAL MEDICINE	2019	10.1111/jvim.15616	31495976
YES	no				x			Serum cardiac troponin I concentrations in dogs with generalised seizures	Dutton, E.; Carmichael, N.; Michal, U.; Cripps, P. J.; Boswood, A.	JOURNAL OF SMALL ANIMAL PRACTICE	2018	10.1111/jsap.12771	29023739
YES	no				x			EFFECTS OF DISEASE ON SERUM COPPER AND ZINC VALUES IN BEAGLE	FISHER, GL	AMERICAN JOURNAL OF VETERINARY RESEARCH	1977	NF?	883720
YES	no				x			Canine electroencephalographic recording technique: findings in normal and epileptic dogs	Pellegrino, FC; Sica, REP	CLINICAL NEUROPHYSIOLOGY	2004	10.1016/S1388-2457(03)00347-X	14744591
YES	no				x			In vivo detection of postictal perturbations of cerebral metabolism by use of proton MR spectroscopy: Preliminary results in a canine model of prolonged generalized seizures	Neppl, R; Nguyen, CM; Bowen, W; Al-Saadi, T; Pallagi, J; Morris, G; Mueller, W; Johnson, R; Prost, R; Rand, SD	AMERICAN JOURNAL OF NEURORADIOLOGY	2001		11733328
YES	no			x				Diffusion tensor imaging for detecting biomarkers of idiopathic epilepsy in dogs	Kadler, Grace T.; zur Linden, Alex; Gaitero, Luis; James, Fiona M. K.	FRONTIERS IN VETERINARY SCIENCE	2025	10.3389/fvets.2024.1480860	39840328
YES	no			x				The canine blood-brain barrier in health and disease: focus on brain protection	Bassalo, Dimitri; Matthews, Stephen G.; Bloise, Enrrico	VETERINARY QUARTERLY	2025	10.1080/01652176.2025.2450041	39791202
YES	no			x				Molecular basis of canine epilepsies	Volk, Holger; Chandler, Kate; Cappello, Rodolfo; Cherubini, Giunio Bruto	VETERINARY RECORD	2005	10.1136/vr.157.23.752-a
YES	no			x				Reduced kynurenic acid in canine epilepsy	Baran, H.; Pakozdy, A.; Klinger, S.; Leschnik, M.; Sedlnitzky-Semler, B.; Thalhammer, J. G.; Kepplinger, B.	EUROPEAN JOURNAL OF NEUROLOGY	2010	NF?
YES	no		x					Epilepsy and toxocariasis: a case-control study in Italy	Nicoletti A, Sofia V, Mantella A, Vitale G, Contrafatto D, Sorbello V, Biondi R, Preux PM, Garcia HH, Zappia M, Bartoloni A.	Epilepsia	2008	10.1111/j.1528-1167.2007.01432.x	18031545
YES	no		x					SEROPREVALENCE OF TOXOCARIASIS IN CRYPTOGENIC EPILEPSY PATIENTS	Ekici, Abdurrahman; Cengiz, Zeynep Tas; Cagac, Aydin; Yilmaz, Hasan; Beyhan, Yunus Emre; Yilgor, Abdullah	FRESENIUS ENVIRONMENTAL BULLETIN	2021
YES	no		x					Tryptophan metabolites in canine epilepsy	Radner, M.; Pakozdy, A.; Leschnik, M.; Kepplinger, B.; Thalhammer, J.; Baran, H.	AMINO ACIDS	2007	congress proceeding
YES	no		x					Gut Microbiota in Canine Idiopathic Epilepsy: Effects of Disease and Treatment	Hartmann, Alisa; Strangalies, Jennifer	KLEINTIERPRAXIS	2022
YES	no		x					SERUM C-REACTIVE PROTEIN CONCENTRATIONS IN DOGS WITH IDIOPATHIC EPILEPSY	Calvo, D. B.; Miyashiro, S. I.; Kanayama, K. K.; Garcia, J. S.; Lucas, S. R. R.	JOURNAL OF VETERINARY INTERNAL MEDICINE	2013	NF?
YES	no		x					A Brain-Heart Biomarker for Epileptogenesis	Bahari, Fatemeh; Ssentongo, Paddy; Schiff, Steven J.; Gluckman, Bruce J.	JOURNAL OF NEUROSCIENCE	2018	10.1523/JNEUROSCI.1130-18.2018	30150365
YES	no		x					THE NEUROSTEROID 3-ALPHA,5-ALPHA-THP HAS ANTISEIZURE AND POSSIBLE NEUROPROTECTIVE EFFECTS IN AN ANIMAL-MODEL OF EPILEPSY	FRYE, CA	BRAIN RESEARCH	1995	10.1016/0006-8993(95)00793-P	8574658
YES	no		x					INCREASED EXPRESSION OF P-GLYCOPROTEIN AFTER CLUSTER SEIZURES OR STATUS EPILEPTICUS IN THE CANINE BRAIN	Unkrueer, B.; Pekcec, A.; Stein, V.; Bankstahl, J.; Baumgaertner, W.; Tipold, A.; Potschka, H.	EPILEPSIA	2009	Not the original study?
YES	no		x					Blood-brain barrier damage and brain penetration of antiepileptic drugs: Role of serum proteins and brain edema	Marchi, Nicola; Betto, Giulia; Fazio, Vincent; Fan, Quinyuan; Ghosh, Chaitali; Machado, Andre; Janigro, Damir	EPILEPSIA	2009	10.1111/j.1528-1167.2008.01989.x	19175391
YES	no						Genetic	Differential Gene Expression Associated with Idiopathic Epilepsy in Belgian Shepherd Dogs	Kinsey, Nathan; Belanger, Janelle M.; Oberbauer, Anita M.	GENES	2024	10.3390/genes15111474	39596674
YES	no						Clinical symptoms	Daytime and nocturnal activity in treated dogs with idiopathic epilepsy compared to matched unaffected controls	Barry, Megan; Cameron, Starr; Kent, Sean; Barnes-Heller, Heidi; Grady, Kylie	JOURNAL OF VETERINARY INTERNAL MEDICINE	2021	10.1111/jvim.16205	34223667
YES	no						Genetic	ADAM23 is a common risk gene for canine idiopathic epilepsy	Koskinen, Lotta L. E.; Seppala, Eija H.; Weissl, Jutta; Jokinen, Tarja S.; Viitmaa, Ranno; Hanninen, Reetta L.; Quignon, Pascale; Fischer, Andrea; Andre, Catherine; Lohi, Hannes	BMC GENETICS	2017	10.1186/s12863-017-0478-6	28143391
YES	no						Genetic	Assessment of the functionality of genome-wide canine SNP arrays and implications for canine disease association studies	Ke, X.; Kennedy, L. J.; Short, A. D.; Seppala, E. H.; Barnes, A.; Clements, D. N.; Wood, S. H.; Carter, S. D.; Happ, G. M.; Lohi, H.; Ollier, W. E. R.	ANIMAL GENETICS	2011	10.1111/j.1365-2052.2010.02132.x	21070295
YES	no						Genetic	Identification of a common risk haplotype for canine idiopathic epilepsy in the ADAM23 gene	Koskinen, Lotta L. E.; Seppala, Eija H.; Belanger, Janelle M.; Arumilli, Meharji; Hakosalo, Osmo; Jokinen, Paivi; Nevalainen, Elisa M.; Viitmaa, Ranno; Jokinen, Tarja S.; Oberbauer, Anita M.; Lohi, Hannes	BMC GENOMICS	2015	10.1186/s12864-015-1651-9	26084559
YES	no						MRS (Imaging)	Single-Voxel Proton Magnetic Resonance Spectroscopy of the Thalamus in Idiopathic Epileptic Dogs and in Healthy Control Dogs	Mauri, Nico; Richter, Henning; Steffen, Frank; Zoelch, Niklaus; Beckmann, Katrin M.	FRONTIERS IN VETERINARY SCIENCE	2022	10.3389/fvets.2022.885044	35873693
YES	no						MRS (Imaging)	Interictal Single-Voxel Proton Magnetic Resonance Spectroscopy of the Temporal Lobe in Dogs With Idiopathic Epilepsy	Olszewska, Agnieszka; Schmidt, Martin Jurgen; Failing, Klaus; Nicpon, Jozef; Podgorski, Przemyslaw; Wrzosek, Marcin Adam	FRONTIERS IN VETERINARY SCIENCE	2020	10.3389/fvets.2020.00644	33195502
YES	no						Imaging	Comparison of concentrations of ?-aminobutyric acid and glutamate in cerebrospinal fluid of dogs with idiopathic epilepsy with and without seizure-related magnetic resonance imaging hyperintense areas in the limbic system	Creevy, Kate E.; Gagnepain, John E.; Platt, Simon R.; Edwards, Gaylen L.; Kent, Marc	AMERICAN JOURNAL OF VETERINARY RESEARCH	2013	10.2460/ajvr.74.8.1118	23879850
YES	no						Imaging	A Subset of Dogs with Presumptive Idiopathic Epilepsy Show Hippocampal Asymmetry: A Volumetric Comparison with Non-Epileptic Dogs Using MRI	Estey, Chelsie M.; Dewey, Curtis W.; Rishniw, Mark; Lin, David M.; Bouma, Jennifer; Sackman, Joseph; Burkland, Erica	FRONTIERS IN VETERINARY SCIENCE	2017	10.3389/fvets.2017.00183	29167797
YES	no						Imaging	Magnetic resonance imaging findings in Finnish spitz dogs with focal epilepsy	Viitmaa, R; Cizinauskas, S; Bergamasco, LA; Kuusela, E; Pascoe, P; Teppo, AM; Jokinen, TS; Kivisaari, L; Snellman, M	JOURNAL OF VETERINARY INTERNAL MEDICINE	2006	10.1892/0891-6640(2006)20[305:MRIFIF]2.0.CO;2	16594587
YES	no						Imaging	Diffusion-weighted imaging of the brains of dogs with idiopathic epilepsy	Hartmann, Antje; Sager, Steffen; Failing, Klaus; Sparenberg, Marion; Schmidt, Martin J.	BMC VETERINARY RESEARCH	2017	10.1186/s12917-017-1268-0	29141638
YES	no						Imaging	FDG-PET IN HEALTHY AND EPILEPTIC LAGOTTO ROMAGNOLO DOGS AND CHANGES IN BRAIN GLUCOSE UPTAKE WITH AGE	Jokinen, Tarja S.; Haaparanta-Solin, Merja; Viitmaa, Ranno; Gronroos, Tove J.; Johansson, Jarkko; Bergamasco, Luciana; Snellman, Marjatta; Metsahonkala, Liisa	VETERINARY RADIOLOGY & ULTRASOUND	2014	10.1111/vru.12129	24354474
YES	no						Imaging	Quantitative analysis of brain perfusion parameters in dogs with idiopathic epilepsy by use of magnetic resonance imaging	Hartmann, Antje; von Klopmann, Clea; Lautenschlaeger, Ines E.; Scholz, Volkher B.; Schmidt, Martin J.	AMERICAN JOURNAL OF VETERINARY RESEARCH	2018	10.2460/ajvr.79.4.433	29583046
YES	no						Imaging	Increased resting state connectivity in the anterior default mode network of idiopathic epileptic dogs	Beckmann, Katrin M.; Wang-Leandro, Adriano; Richter, Henning; Bektas, Rima N.; Steffen, Frank; Dennler, Matthias; Carrera, Ines; Haller, Sven	SCIENTIFIC REPORTS	2021	10.1038/s41598-021-03349-x	34903807
YES	no						Imaging	CEREBRAL GLUCOSE UTILIZATION MEASURED WITH HIGH RESOLUTION POSITRON EMISSION TOMOGRAPHY IN EPILEPTIC FINNISH SPITZ DOGS AND HEALTHY DOGS	Viitmaa, Ranno; Haaparanta-Solin, Merja; Snellman, Marjatta; Cizinauskas, Sigitas; Orro, Toomas; Kuusela, Erja; Johansson, Jarkko; Viljanen, Tapio; Jokinen, Tarja S.; Bergamasco, Luciana; Metsahonkala, Liisa	VETERINARY RADIOLOGY & ULTRASOUND	2014	10.1111/vru.12147	24547764
YES	no						Imaging	Grey matter volume in healthy and epileptic beagles using voxel-based morphometry - a pilot study	Frank, Lisa; Luepke, Matthias; Kostic, Draginja; Loescher, Wolfgang; Tipold, Andrea	BMC VETERINARY RESEARCH	2018	10.1186/s12917-018-1373-8	29463250
YES	no						Imaging	Blood-brain barrier dysfunction and decreased transcription of tight junction proteins in epileptic dogs	Hanael, Erez; Baruch, Shelly; Altman, Rotem Kalev; Chai, Orit; Rapoport, Kira; Peery, Dana; Friedman, Alon; Shamir, Merav H.	JOURNAL OF VETERINARY INTERNAL MEDICINE	2024	10.1111/jvim.17099	38842297
YES	no						Imaging	PREVALENCE OF LATERAL VENTRICLE ASYMMETRY IN BRAIN MRI STUDIES OF NEUROLOGICALLY NORMAL DOGS AND DOGS WITH IDIOPATHIC EPILEPSY	Pivetta, Mauro; De Risio, Luisa; Newton, Richard; Dennis, Ruth	VETERINARY RADIOLOGY & ULTRASOUND	2013	10.1111/vru.12063	23782324
YES	no						Imaging	Comparison of electroencephalographic findings with hippocampal magnetic resonance imaging volumetry in dogs with idiopathic epilepsy	Czerwik, Adriana; Plonek, Marta; Podgorski, Przemyslaw; Wrzosek, Marcin	JOURNAL OF VETERINARY INTERNAL MEDICINE	2018	10.1111/jvim.15323	30325068
YES	no						Imaging	Blood-brain barrier dysfunction in canine epileptic seizures detected by dynamic contrast-enhanced magnetic resonance imaging	Hanael, Erez; Veksler, Bonet; Friedman, Alon; Bar-Klein, Guy; Senatorov, Vladimir V., Jr.; Kaufer, Daniela; Konstantin, Lilach; Elkin, Maria; Chai, Orit; Peery, Dana; Shamir, Merav H.	EPILEPSIA	2019	10.1111/epi.14739	31032909
YES	no						Imaging	CLINICAL MAGNETIC RESONANCE VOLUMETRY OF THE HIPPOCAMPUS IN 58 EPILEPTIC DOGS	Kuwabara, Takayuki; Hasegawa, Daisuke; Kobayashi, Masanori; Fujita, Michio; Orima, Hiromitsu	VETERINARY RADIOLOGY & ULTRASOUND	2010	10.1111/j.1740-8261.2010.01700.x	20973379
no								Generalized myoclonic epilepsy with photosensitivity in juvenile dogs caused by a defective DIRAS family GTPase 1	Wielaender, Franziska; Sarviaho, Riika; James, Fiona; Hytoenen, Marjo; Cortez, Miguel; Kluger, Gerhard; Koskinen, Lotta; Arumilli, Meharji; Kornberg, Marion; Bathen-Noethen, Andrea; Tipold, Andrea; Rentmeister, Kai; Bhatti, Sofie; Huelsmeyer, Velia; Boettcher, Irene C.; Taestensen, Carina; Flegel, Thomas; Dietschi, Elisabeth; Leeb, Tosso; Matiasek, Kaspar; Fischer, Andrea; Lohi, Hannes	PROCEEDINGS OF THE NATIONAL ACADEMY OF SCIENCES OF THE UNITED STATES OF AMERICA	2017	10.1073/pnas.1614478114	28223533
no								Validation of a Chromosome 14 Risk Haplotype for Idiopathic Epilepsy in the Belgian Shepherd Dog Found to Be Associated with an Insertion in the RAPGEF5 Gene	Belanger, Janelle M.; Heinonen, Tiina; Famula, Thomas R.; Mandigers, Paul J. J.; Leegwater, Peter A.; Hytonen, Marjo K.; Lohi, Hannes; Oberbauer, Anita M.	GENES	2022	10.3390/genes13071124	35885906
no								Longitudinal study of phenobarbital in serum, cerebrospinal fluid, and saliva in the dog	Skinner SF, Robertson LT, Artero M, Gerding RK.	Am J Vet Res	1980		7406279
no								Canine epilepsy genetics	Ekenstedt, Kari J.; Patterson, Edward E.; Mickelson, James R.	MAMMALIAN GENOME	2012	10.1007/s00335-011-9362-2	22037590
no								Behavioral Changes in Dogs With Idiopathic Epilepsy Compared to Other Medical Populations	Levitin, Hilary; Hague, Devon Wallis; Ballantyne, Kelly C.; Selmic, Laura E.	FRONTIERS IN VETERINARY SCIENCE	2019	10.3389/fvets.2019.00396	31781583
no								Neuronal current imaging: An experimental method to investigate electrical currents in dogs with idiopathic epilepsy	Unger, Daniela M.; Wiest, Roland; Kiefer, Claus; Raillard, Mathieu; Dutil, Guillaume F.; Stein, Veronika M.; Schweizer, Daniela	JOURNAL OF VETERINARY INTERNAL MEDICINE	2021	10.1111/jvim.16270	34623697
no								High-performance liquid chromatographic analysis of lacosamide in canine serum using ultraviolet detection: application to pre-clinical pharmacokinetics in dogs	Martinez, Stephanie E.; Bowen, Kurt A.; Remsberg, Connie M.; Takemoto, Jody K.; Wright, Heather M.; Chen-Allen, Annie V.; Davies, Neal M.	BIOMEDICAL CHROMATOGRAPHY	2012	10.1002/bmc.1704	21898475
no								The relationship between epileptiform discharges and background activity in the visual analysis of electroencephalographic examinations in dogs with seizures of different etiologies	Wrzosek, M.; Ives, J. R.; Karczewski, M.; Dziadkowiak, E.; Gruszka, E.	VETERINARY JOURNAL	2017	10.1016/j.tvjl.2017.03.003	28410675
no								Serum NMR metabolomics uncovers multiple metabolic changes in phenobarbital-treated dogs	Ottka, Claudia; Weber, Corinna; Mueller, Elisabeth; Lohi, Hannes	METABOLOMICS	2021	10.1007/s11306-021-01803-5	34076758
no								Magnetic Resonance Imaging Assessment of Normal Skull Bone Marrow Development in Dogs	Corsini G, Gomes BJ, Brocal J, Gutierrez-Quintana R, Mallol C.	Vet Radiol Ultrasound	2025	10.1111/vru.70074	40831149
no								Bruxism in awake dogs as a clinical sign of forebrain disease: 4 cases	Liatis T, Madden M, Marioni-Henry K.	J Vet Intern Med	2022	10.1111/jvim.16570	36325625
no								Clinical findings, neurological manifestations and survival of dogs with�insulinoma: 116 cases (2009-2020)	Ryan D, P�rez-Accino J, Gon�alves R, Czopowicz M, Bertolani C, Tabar MD, Puig J, Ros C, Su�ol A.	J Small Anim Pract	2021	10.1111/jsap.13318	33724496
no								The Clinical and Serological Effect of a Gluten-Free Diet in Border Terriers with Epileptoid Cramping Syndrome	Lowrie M, Garden OA, Hadjivassiliou M, Harvey RJ, Sanders DS, Powell R, Garosi L.	J Vet Intern Med	2015	10.1111/jvim.13643	26500168
no								[Transition of Psychotropic Drugs in Japanese Pharmacopoeia (JP) (Part 15). Transitions in the Standards and Test Methods of Potassium Bromide in JP I (1886) and JP X VI (2011), and Comparison between the USP and BP]	Yanagisawa K.	Yakushigaku Zasshi	2015		26427096
no								Evaluation of plasma diazepam and nordiazepam concentrations following administration of diazepam intravenously or via suppository per rectum in dogs	Probst CW, Thomas WB, Moyers TD, Martin T, Cox S.	Am J Vet Res	2013	10.2460/ajvr.74.4.611	23531069
no								[Combined palliative hypofractionated radiation and carboplatin chemotherapy of intranasal tumours in dogs]	Schwietzer A, Kessler M, Kandel-Tschiederer B.	Tierarztl Prax Ausg K Kleintiere Heimtiere	2012		23076017
no								Intrahippocampal injection of TsTX-I, a beta-scorpion toxin, causes alterations in electroencephalographic recording and behavior in rats	Teixeira VF, Concei��o IM, Lebrun I, Nencioni AL, Coronado Dorce VA.	Life Sci	2010	10.1016/j.lfs.2010.09.007	20840850
no								Anticonvulsant and acute neurotoxic effects of imperatorin, osthole and valproate in the maximal electroshock seizure and chimney tests in mice: a comparative study	Luszczki JJ, Wojda E, Andres-Mach M, Cisowski W, Glensk M, Glowniak K, Czuczwar SJ.	Epilepsy Res	2009	10.1016/j.eplepsyres.2009.03.027	19406619
no								Pilot study of the effect of individualised homeopathy on the pruritus associated with atopic dermatitis in dogs	Hill PB, Hoare J, Lau-Gillard P, Rybnicek J, Mathie RT.	Vet Rec	2009	10.1136/vr.164.12.364	19305007
no								Clinical evaluation of a new formulation of propofol in a medium-chain and long-chain triglycerides emulsion in dogs	Redondo Garc�a JI.	J Vet Pharmacol Ther	2007	10.1111/j.1365-2885.2007.00859.x	17610401
no								Acute and chronic tianeptine treatments attenuate ethanol withdrawal syndrome in rats	Uzbay T, Kayir H, Celik T, Y�ksel N.	Prog Neuropsychopharmacol Biol Psychiatry	2006	10.1016/j.pnpbp.2005.11.013	16412550
no								Cortical reorganization in the human brain: how the old dog learns depends on the trick	Shih JJ, Cohen LG.	Neurology	2004	10.1212/01.wnl.0000145562.52499.97	15557488
no								Cerebral toxocariasis: a possible cause of epileptic seizure in children	B�chli H, Minet JC, Gratzl O.	Childs Nerv Syst	2004	10.1007/s00381-004-0963-x	15138789
no								Does low dose internal radiation increase lifespan?	Lloyd RD, Taylor GN, Miller SC.	Health Phys	2004	10.1097/00004032-200406000-00009	15167127
no								The effect of octreotide on kainate-induced wet dog shakes and seizure activity in male and female rats	Dagci T, Tan M, Koylu EO, Tan U, Pogun S.	Int J Neurosci	2002	10.1080/00207450290025842	12424823
no								Changes in serum thyroxine and thyroid-stimulating hormone concentrations in epileptic dogs receiving phenobarbital for one year	Gaskill CL, Burton SA, Gelens HC, Ihle SL, Miller JB, Shaw DH, Brimacombe MB, Cribb AE.	J Vet Pharmacol Ther	2000	10.1046/j.1365-2885.2000.00278.x	11126325
no								Comparison of plasma benzodiazepine concentrations following intranasal and intravenous administration of diazepam to dogs	Platt SR, Randell SC, Scott KC, Chrisman CL, Hill RC, Gronwall RR.	Am J Vet Res	2000	10.2460/ajvr.2000.61.651	10850840
no								Effect of phenobarbitone on the low-dose dexamethasone suppression test and the urinary corticoid: creatinine ratio in dogs	Foster SF, Church DB, Watson AD.	Aust Vet J	2000	10.1111/j.1751-0813.2000.tb10349.x	10736678
no								[Peptide correction of disturbed relations in the central nervous system]	Popova NS, Kachalova LM, Ustinovskaia OV.	Biull Eksp Biol Med	1998		9644542
no								Expression of the Na+-D-glucose cotransporter SGLT1 in neurons	Poppe R, Karbach U, Gambaryan S, Wiesinger H, Lutzenburg M, Kraemer M, Witte OW, Koepsell H.	J Neurochem	1997	10.1046/j.1471-4159.1997.69010084.x	9202297
no								[A transcultural view of neurological and mental pathology in a Tzeltal Maya community of the Altos Chiapas]	Carod FJ, V�zquez-Cabrera C.	Rev Neurol	1996		8681201
no								[Seizure disorders in the dog. 1. Clinical features and differential diagnosis]	Fischer A.	Tierarztl Prax	1995		8585079
no								Bioavailability of benzodiazepines following rectal administration of diazepam in dogs	Mealey KL, Boothe DM.	J Vet Pharmacol Ther	1995	10.1111/j.1365-2885.1995.tb00554.x	7752311
no								Relationship between structure and convulsant properties of some beta-lactam antibiotics following intracerebroventricular microinjection in rats	De Sarro A, Ammendola D, Zappala M, Grasso S, De Sarro GB.	Antimicrob Agents Chemother	1995	10.1128/AAC.39.1.232	7695312
no								Effects of short- and long-term administration of phenobarbital on endogenous ACTH concentration and results of ACTH stimulation tests in dogs	Dyer KR, Monroe WE, Forrester SD.	J Am Vet Med Assoc	1994		7928610
no								[The microsurgical revascularization of the brain with an autograft of the greater omentum]	Tigliev GS, Mozhaev SV, Kharitonov VV, Oliushin VE, Fadeeva TN, Medvedev IuA, Reshetnikov SS.	Fiziol Zh Im I M Sechenova	1993		8268986
no								Clinical trial on sustained-release phenytoin. Preliminary results of the open, non-controlled study. The Phenytoin Trial Group on Canine Epilepsy	Overduin LM.	Tijdschr Diergeneeskd	1992		1585316
no								Domoic acid toxicity in rats and mice after intracerebroventricular administration: comparison with excitatory amino acid agonists	Chiamulera C, Costa S, Valerio E, Reggiani A.	Pharmacol Toxicol	1992	10.1111/j.1600-0773.1992.tb00439.x	1380708
no								A comparison of the natural survival of beagle dogs injected intravenously with low levels of 239Pu, 226Ra, 228Ra, 228Th, or 90Sr	Bruenger FW, Miller SC, Lloyd RD.	Radiat Res	1991		2034790
no								Epidemiology of human toxocariasis in northern Italy	Genchi C, Di Sacco B, Gatti S, Sangalli G, Scaglia M.	Parassitologia	1990		2132443
no								Epilepsy		Probl Vet Med	1989		2520130
no								Comparison of metrizamide and iohexol for cisternal myelographic examination of dogs	Puglisi TA, Green RW, Hall CL, Read WK, Green RA, Tangner CH, Mann FA, Hobson HP.	Am J Vet Res	1986		3530068
no								Advances in the clinical development of antiepileptic drugs	Porter RJ, Hessie BJ, Cereghino JJ, Gladding GD, Kupferberg HJ, Scoville B, White BG.	Fed Proc	1985		3891417
no								Efficacy of primidone in dogs with seizures unresponsive to phenobarbital	Farnbach GC.	J Am Vet Med Assoc	1984		6501043
no								Non-ionic water soluble contrast medium 3-deoxy-3-iodo-D-glucose (DIG) for use in the CSF space. An experimental study with mongrel and beagle dogs	Suzuki S, Ebina K, Sekiya T, Iwabuchi T.	Acta Neurochir (Wien)	1984	10.1007/BF01406654	6608859
no								Intrahippocampal bethanechol in rats: behavioural, electroencephalographic and neuropathological correlates	Turski WA, Cavalheiro EA, Turski L, Kleinrok Z.	Behav Brain Res	1983	10.1016/0166-4328(83)90026-8	6132610
no								Differential epileptogenic potentials of selective mu and delta opiate receptor agonists	Haffmans J, Dzoljic MR.	J Neural Transm	1983	10.1007/BF01250043	6619826
no								[Predisposition to epilepsy. Problems in the past, current problems]	Buscaino GA.	Acta Neurol (Napoli)	1982		6127913
no								Clinical evaluation of the new compound diphenylsilanediol for ani-epileptic efficacy and toxicity	Cunningham JG, Ford RB, Gifford JA, Hulce VD, Chandler ML, LeVier RR.	Am J Vet Res	1981		7041706
no								[Is primidone more efficient than phenobarbital? An attempt at a pharmacological evaluation (author's transl)]	Frey HH, L�scher W.	Nervenarzt	1980		7453886
no								The kindling model of epilepsy: a review	McNamara JO, Byrne MC, Dasheiff RM, Fitz JG.	Prog Neurobiol	1980	10.1016/0301-0082(80)90006-4	6109361
no								Relationships between plasma concentrations of diphenylhydantoin, phenobarbital, carbamazepine, and 3-sulfamoylmethyl-1,2-benzisoxazole (AD-810), a new anticonvulsant agent, and their anticonvulsant or neurotoxic effects in experimental animals	Masuda Y, Utsui Y, Shiraishi Y, Karasawa T, Yoshida K, Shimizu M.	Epilepsia	1979	10.1111/j.1528-1157.1979.tb04846.x	115675
no								[Kinetics of action of Vectarion. Ventilatory chemo-stimulant (author's transl)]	Germouty J, Delage AM.	Sem Hop	1979		38508
no								Comparative study of cardiovascular, neurological and metabolic side effects of 8 narcotics in dogs. Pethidine, piritramide, morphine, phenoperidine, fentanyl, R 39 209, sufentanil, R 34 995. II. Comparative study on the epileptoid activity of the narcotics used in high and massive doses in curarised and mechanically ventilated dogs	de Castro J, Van de Water A, Wouters L, Xhonneux R, Reneman R, Kay B.	Acta Anaesthesiol Belg	1979		474064
no								Ventriculography with non-ionic water-soluble contrast medium, Amipaque (metrizamide). Comparative experimental and clinical studies	Suzuki S, Ito K, Iwabuchi T.	J Neurosurg	1977	10.3171/jns.1977.47.1.0079	301181
no								A comparative study of the action of actinomycin D and actinomycinic ACID on the central nervous system when injected into the cerebrospinal fluid of higher animals	Taira M, Kojima K, Takeuchi H.	Epilepsia	1972	10.1111/j.1528-1157.1972.tb04400.x	4117482
no								An experimental and clinical assessment of water-soluble contrast medium in neuroradiology: a new medium--Dimer-X	Gonsette R.	Clin Radiol	1971	10.1016/s0009-9260(71)80009-0	4323921
no								[An original psychotropic drug: sulpiride]	Borenstein P, Champion C, Cujo P, Geki�re F, Olivenstein C, Kramarz P.	Sem Hop	1969		4307000
no								Epileptogenic threshold of parenteral penicillin in dogs	Wyant JD, Dobell AR.	J Thorac Cardiovasc Surg	1967		6051446
no								Canine Epilepsy: An Underutilized Model	Patterson, Edward E.	ILAR JOURNAL	2014	10.1093/ilar/ilu021	24936038
no								Placebo Effect in Canine Epilepsy Trials	Munana, K. R.; Zhang, D.; Patterson, E. E.	JOURNAL OF VETERINARY INTERNAL MEDICINE	2010	10.1111/j.1939-1676.2009.0407.x	19912522
no								Tools and techniques for classifying behaviours in canine epilepsy	Folkard, Emily; Niel, Lee; Gaitero, Luis; James, Fiona May Kier	FRONTIERS IN VETERINARY SCIENCE	2023	10.3389/fvets.2023.1211515	38026681
no								Re-evaluating the placebo response in recent canine dietary epilepsy trials	Schmidt, Teresa; Meyerhoff, Nina; Meller, Sebastian; Twele, Friederike; Charalambous, Marios; Berk, Benjamin A.; Law, Tsz H.; Packer, Rowena M. A.; Zanghi, Brian; Pan, Yuanlong; Fischer, Andrea; Volk, Holger A.	BMC VETERINARY RESEARCH	2024	10.1186/s12917-024-04066-z	38783265
no								Canine epilepsy: What can we learn from human seizure disorders?	Chandler, Kate	VETERINARY JOURNAL	2006	10.1016/j.tvjl.2005.07.001	16154785
no								Epilepsy today: Summary of the IVETF "Consensus Proposal: Medical treatment of canine epilepsy in Europe"	Bhatti, Sofie F. M.; De Risio, Luisa; Munana, Karen; Penderis, Jacques; Stein, Veronika M.; Tipold, Andrea; Berendt, Mette; Farquhar, Robyn G.; Fischer, Andrea; Long, Sam; Loescher, Wolfgang; Mandigers, Paul J. J.; Matiasek, Kaspar; Pakozdy, Akos; Patterson, Edward E.; Platt, Simon; Podell, Michael; Potschka, Heidrun; Rusbridge, Clare; Volk, Holger A.	KLEINTIERPRAXIS	2016	10.2377/0023-2076-61-529
no								Negative effects of epilepsy and antiepileptic drugs on the trainability of dogs with naturally occurring idiopathic epilepsy	Packer, Rowena M. A.; McGreevy, Paul D.; Pergande, Amy; Volk, Holger A.	APPLIED ANIMAL BEHAVIOUR SCIENCE	2018	10.1016/j.applanim.2017.11.008
no								International Veterinary Epilepsy Task Force consensus proposal: medical treatment of canine epilepsy in Europe	Bhatti, Sofie F. M.; De Risio, Luisa; Munana, Karen; Penderis, Jacques; Stein, Veronika M.; Tipold, Andrea; Berendt, Mette; Farquhar, Robyn G.; Fischer, Andrea; Long, Sam; Loescher, Wolfgang; Mandigers, Paul J. J.; Matiasek, Kaspar; Pakozdy, Akos; Patterson, Edward E.; Platt, Simon; Podell, Michael; Potschka, Heidrun; Rusbridge, Clare; Volk, Holger A.	BMC VETERINARY RESEARCH	2015	10.1186/s12917-015-0464-z	26316233
no								Neurosurgery in canine epilepsy	Hasegawa, Daisuke; Saito, Miyoko; Kitagawa, Masato	VETERINARY JOURNAL	2022	10.1016/j.tvjl.2022.105852	35716888
no								Intravenous Topiramate: Pharmacokinetics in Dogs with Naturally Occurring Epilepsy	Vuu, Irene; Coles, Lisa D.; Maglalang, Patricia; Leppik, Ilo E.; Worrell, Greg; Crepeau, Daniel; Mishra, Usha; Cloyd, James C.; Patterson, Edward E.	FRONTIERS IN VETERINARY SCIENCE	2016	10.3389/fvets.2016.00107	27995128
no								International Veterinary Epilepsy Task Force's current understanding of idiopathic epilepsy of genetic or suspected genetic origin in purebred dogs	Huelsmeyer, Velia-Isabel; Fischer, Andrea; Mandigers, Paul J. J.; DeRisio, Luisa; Berendt, Mette; Rusbridge, Clare; Bhatti, Sofie F. M.; Pakozdy, Akos; Patterson, Edward E.; Platt, Simon; Packer, Rowena M. A.; Volk, Holger A.	BMC VETERINARY RESEARCH	2015	10.1186/s12917-015-0463-0	26316206
no								Dogs as a Natural Animal Model of Epilepsy	Loescher, Wolfgang	FRONTIERS IN VETERINARY SCIENCE	2022	10.3389/fvets.2022.928009	35812852
no								Non-pharmacological treatment options for refractory epilepsy: An overview of human treatment modalities and their potential utility in dogs	Martle, Valentine; Luc Van Ham; Raedt, Robrecht; Vonck, Kristl; Boon, Paul; Bhatti, Sofie	VETERINARY JOURNAL	2014	10.1016/j.tvjl.2013.09.055	24309438
no								Canine epilepsy	Goiz-Marquez, Gabriela; Caballero Chacon, Sara; Solis Ortiz, Hugo; Sumano Lopez, Hector	VETERINARIA MEXICO	2008
no								Retrospective epidemiological study of canine epilepsy in Japan using the International Veterinary Epilepsy Task Force classification 2015 (2003-2013): etiological distribution, risk factors, survival time, and lifespan	Hamamoto, Yuji; Hasegawa, Daisuke; Mizoguchi, Shunta; Yu, Yoshihiko; Wada, Masae; Kuwabara, Takayuki; Fujiwara-Igarashi, Aki; Fujita, Michio	BMC VETERINARY RESEARCH	2016	10.1186/s12917-016-0877-3	27829458
no								Canine epilepsy as a translational model?	Potschka, Heidrun; Fischer, Andrea; von Rueden, Eva-Lotta; Huelsmeyer, Velia; Baumgaertner, Wolfgang	EPILEPSIA	2013	10.1111/epi.12138	23506100
no								Validation of the diagnosis canine epilepsy in a Swedish animal insurance database against practice records	Heske, Linda; Berendt, Mette; Jaderlund, Karin Hultin; Egenvall, Agneta; Nodtvedt, Ane	PREVENTIVE VETERINARY MEDICINE	2014	10.1016/j.prevetmed.2014.03.003	24680294
no								Behavioral Interventions as an Adjunctive Treatment for Canine Epilepsy: A Missing Part of the Epilepsy Management Toolkit?	Packer, Rowena M. A.; Hobbs, Sarah L.; Blackwell, Emily J.	FRONTIERS IN VETERINARY SCIENCE	2019	10.3389/fvets.2019.00003	30746367
no								Epilepsy today: Summary of the IVETF "Consensus proposal: Diagnostic Approach to Epilepsy in Dogs"	De Risio, Luisa; Bhatti, Sofie; Munana, Karen; Penderis, Jacques; Steins, Veronika; Tipolds, Andrea; Berendt, Mette; Farqhuar, Robyn; Fischer, Andrea; Long, Sam; Mandigers, Paul J. J.; Matiasek, Kaspar; Packer, Rowena M. A.; Pakozdy, Akos; Patterson, Ned; Platt, Simon; Podell, Michael; Potschka, Heidrun; Batlle, Marti Pumarola; Rusbridge, Clare; Volk, Holger A.	KLEINTIERPRAXIS	2016	10.2377/0023-2076-61-477
no								Efficacy of Scalp Electroencephalography (EEG) as a Supportive Diagnostic Tool in Canine Epilepsy using Dexmedetomidine	Soison, Pichayaporn; Aumarm, Waraporn; Tiraphut, Bordin; Lekcharoensuk, Chalermpol; Lusawat, Apasri; Unnwongse, Kanjana; Wangphonphatthanasiri, Khwanrat; Paramee, Ubol	THAI JOURNAL OF VETERINARY MEDICINE	2015
no								Cannabidiol in canine epilepsy	Potschka, Heidrun; Bhatti, Sofie F. M.; Tipold, Andrea; McGrath, Stephanie	VETERINARY JOURNAL	2022	10.1016/j.tvjl.2022.105913	36209995
no								A review of treatment options for behavioural manifestations of clinical anxiety as a comorbidity in dogs with idiopathic epilepsy	Watson, F.; Rusbridge, C.; Packer, R. M. A.; Casey, R. A.; Heath, S.; Volk, H. A.	VETERINARY JOURNAL	2018	10.1016/j.tvjl.2018.06.001	30103909
no								Behavioral changes in dogs associated with the development of idiopathic epilepsy	Shihab, Nadia; Bowen, Jon; Volk, Holger A.	EPILEPSY & BEHAVIOR	2011	10.1016/j.yebeh.2011.03.018	21531631
no								Risk factors for cluster seizures in canine idiopathic epilepsy	Packer, Rowena M. A.; Shihab, Nadia K.; Torres, Bruno B. J.; Volk, Holger A.	RESEARCH IN VETERINARY SCIENCE	2016	10.1016/j.rvsc.2016.02.005	27033922
no								International veterinary epilepsy task force consensus proposal: diagnostic approach to epilepsy in dogs	De Risio, Luisa; Bhatti, Sofie; Munana, Karen; Penderis, Jacques; Stein, Veronika; Tipold, Andrea; Berendt, Mette; Farqhuar, Robyn; Fischer, Andrea; Long, Sam; Mandigers, Paul J. J.; Matiasek, Kaspar; Packer, Rowena M. A.; Pakozdy, Akos; Patterson, Ned; Platt, Simon; Podell, Michael; Potschka, Heidrun; Pumarola Batlle, Marti; Rusbridge, Clare; Volk, Holger A.	BMC VETERINARY RESEARCH	2015	10.1186/s12917-015-0462-1	26316175
no								Treatment in canine epilepsy - a systematic review	Charalambous, Marios; Brodbelt, David; Volk, Holger A.	BMC VETERINARY RESEARCH	2014	10.1186/s12917-014-0257-9	25338624
no								Probable Sudden Unexpected Death in Dogs With Epilepsy (pSUDED)	Huenerfauth, Enrice; Nessler, Jasmin; Erath, Johannes; Tipold, Andrea	FRONTIERS IN VETERINARY SCIENCE	2021	10.3389/fvets.2021.600307	33987215
no								Use of sedation-awakening electroencephalography in dogs with epilepsy	Wrzosek, Marcin; Banasik, Aleksandra; Czerwik, Adriana; Olszewska, Agnieszka; Plonek, Marta; Stein, Veronika	JOURNAL OF VETERINARY INTERNAL MEDICINE	2024	10.1111/jvim.17153	39133769
no								Pathophysiology of drug-resistant canine epilepsy	Potschka, Heidrun; Fischer, Andrea; Loescher, Wolfgang; Volk, Holger A.	VETERINARY JOURNAL	2023	10.1016/j.tvjl.2023.105990	37150317
no								Positive impact of omega-3 fatty acid supplementation in a dog with drug-resistant epilepsy: A case study	Scorza, Fulvio A.; Cavalheiro, Esper A.; Arida, Ricardo M.; Terra, Vera C.; Scorza, Carla A.; Ribeiro, Miriam O.; Cysneiros, Roberta M.	EPILEPSY & BEHAVIOR	2009	10.1016/j.yebeh.2009.05.013	19541544
no								Phenotypic characterization of idiopathic epilepsy and epilepsy of unknown cause in Irish Setters	Plonek, Marta; Diaz-Espineira, Montse M.; Stassen, Quirine E. M.; Santifort, Koen M.; Leegwater, Peter A. J.; Mandigers, Paul J. J.	FRONTIERS IN VETERINARY SCIENCE	2022	10.3389/fvets.2022.1066094	36578438
no								Public perception of epilepsy in dogs is more favorable than in humans	Preston, Stephanie M.; Shihab, Nadia; Volk, Holger A.	EPILEPSY & BEHAVIOR	2013	10.1016/j.yebeh.2013.01.019	23466251
no								Diffusion tensor-based analysis of white matter in dogs with idiopathic epilepsy	Beckmann, Katrin M.; Wang-Leandro, Adriano; Steffen, Frank; Richter, Henning; Dennler, Matthias; Bektas, Rima; Carrera, Ines; Haller, Sven	FRONTIERS IN VETERINARY SCIENCE	2023	10.3389/fvets.2023.1325521	38192722
no								Feasibility study of a caregiver seizure alert system in canine epilepsy	Coles, Lisa D.; Patterson, Edward E.; Sheffield, W. Douglas; Mavoori, Jaideep; Higgins, Jason; Bland, Michael; Leyde, Kent; Cloyd, James C.; Litt, Brian; Vite, Charles; Worrell, Gregory A.	EPILEPSY RESEARCH	2013	10.1016/j.eplepsyres.2013.06.007	23962794
no								Epilepsy in dogs: 66 cases (2005-2010)	Aiello, Graciane; Santos, Rosmarini P.; Beckmann, Diego V.; Andrades, Amanda O.; Ripplinger, Angel; da Silva, Ana P.; Mazzanti, Alexandre	PESQUISA VETERINARIA BRASILEIRA	2012	10.1590/S0100-736X2012000400012
no								Magnetic resonance imaging in canine idiopathic epilepsy: a mini-review	Foss, Kari D.; Billhymer, Audrey C.	FRONTIERS IN VETERINARY SCIENCE	2024	10.3389/fvets.2024.1427403	39021411
no								A novel implanted device to wirelessly record and analyze continuous intracranial canine EEG	Davis, Kathryn A.; Sturges, Beverly K.; Vite, Charles H.; Ruedebusch, Vanessa; Worrell, Gregory; Gardner, Andrew B.; Leyde, Kent; Sheffield, W. Douglas; Litt, Brian	EPILEPSY RESEARCH	2011	10.1016/j.eplepsyres.2011.05.011	21676591
no								We have a ticking time bomb: a qualitative exploration of the impact of canine epilepsy on dog owners living in England	Pergande, Amy E.; Belshaw, Zoe; Volk, Holger A.; Packer, Rowena M. A.	BMC VETERINARY RESEARCH	2020	10.1186/s12917-020-02669-w	33187534
no								Prevalence of idiopathic epilepsy and structural epilepsy in 74 Boxer dogs in a referral hospital	Loncarica, Tina; Balducci, Federica; Bernardini, Marco	FRONTIERS IN VETERINARY SCIENCE	2022	10.3389/fvets.2022.956648	36061109
no								Idiopathic epilepsy in the dog	Jaggy, A; Heynold, Y	SCHWEIZER ARCHIV FUR TIERHEILKUNDE	1996		9026909
no								Quantitative brain histogram of canine epilepsy using magnetic resonance imaging	Huaijantug, Somkiat; Yatmark, Paranee; Chinnabrut, Phanupong; Rueangsawat, Nutruja; Wongkumlue, Avirut; Teerapan, Wuttiwong; Chatchaisak, Duangthip	ACTA RADIOLOGICA	2021	10.1177/0284185120914031	32295389
no								Canine detection of volatile organic compounds unique to human epileptic seizure	Maa, Edward; Arnold, Jennifer; Ninedorf, Katherine; Olsen, Heather	EPILEPSY & BEHAVIOR	2021	10.1016/j.yebeh.2020.107690	33360399
no								Crowdsourcing reproducible seizure forecasting in human and canine epilepsy	Brinkmann, Benjamin H.; Wagenaar, Joost; Abbot, Drew; Adkins, Phillip; Bosshard, Simone C.; Chen, Min; Tieng, Quang M.; He, Jialune; Munoz-Almaraz, F. J.; Botella-Rocamora, Paloma; Pardo, Juan; Zamora-Martinez, Francisco; Hills, Michael; Wu, Wei; Korshunova, Iryna; Cukierski, Will; Vite, Charles; Patterson, Edward E.; Litt, Brian; Worrell, Gregory A.	BRAIN	2016	10.1093/brain/aww045	27034258
no								Seizure-precipitating factors in dogs with idiopathic epilepsy	Forsgard, Johanna A.; Metsahonkala, Liisa; Kiviranta, Anna-Mariam; Cizinauskas, Sigitas; Junnila, Jouni J. T.; Laitinen-Vapaavuori, Outi; Jokinen, Tarja S.	JOURNAL OF VETERINARY INTERNAL MEDICINE	2019	10.1111/jvim.15402	30576009
no								Corpus Callosotomy in 3 Cavalier King Charles Spaniel Dogs with Drug-Resistant Epilepsy	Asada, Rikako; Mizuno, Satoshi; Yu, Yoshihiko; Hamamoto, Yuji; Anazawa, Tetsuya; Ito, Daisuke; Kitagawa, Masato; Hasegawa, Daisuke	BRAIN SCIENCES	2021	10.3390/brainsci11111462	34827461
no								Neurobehavioral Comorbidities in Canine Idiopathic Epilepsy: New Insights into Cognitive and Emotional Domains	Belen, Rosado; Jorge, Palacio; Carolina, Menchaca; Sylvia, Garcia-Belenguer	ANIMALS	2025	10.3390/ani15111592	40509058
no								Cyclooxygenase-2 Inhibition as an Add-On Strategy in Drug Resistant Epilepsy-A Canine Translational Study	Fischer, Andrea; Huelsmeyer, Velia-Isabel; Schmieder, Viviana P. Munoz P.; Tipold, Andrea; Kornberg, Marion; Koenig, Florian; Gesell, Felix K.; Ahrend, Liza K.; Volk, Holger A.; Potschka, Heidrun	FRONTIERS IN VETERINARY SCIENCE	2022	10.3389/fvets.2022.864293	35464372
no								Should people with epilepsy have untrained dogs as pets?	Strong, V; Brown, SW	SEIZURE-EUROPEAN JOURNAL OF EPILEPSY	2000	10.1053/seiz.2000.0429	10986001
no								International veterinary epilepsy task force consensus proposal: outcome of therapeutic interventions in canine and feline epilepsy	Potschka, Heidrun; Fischer, Andrea; Loescher, Wolfgang; Patterson, Ned; Bhatti, Sofie; Berendt, Mette; De Risio, Luisa; Farquhar, Robyn; Long, Sam; Mandigers, Paul; Matiasek, Kaspar; Munana, Karen; Pakozdy, Akos; Penderis, Jacques; Platt, Simon; Podell, Michael; Rusbridge, Clare; Stein, Veronika; Tipold, Andrea; Volk, Holger A.	BMC VETERINARY RESEARCH	2015	10.1186/s12917-015-0465-y	26314300
no								Canine epilepsy/seizure occurrence in primary care and referral populations: a look into the epidemiology across countries	Bride, Meaghan E.; Samarani, Francesca; Grant, Lauren E.; James, Fiona M. K.	FRONTIERS IN VETERINARY SCIENCE	2024	10.3389/fvets.2024.1455468	39411388
no								The role of neuroinflammation in canine epilepsy	von Rueden, Eva-Lotta; Potschka, Heidrun; Tipold, Andrea; Stein, Veronika M.	VETERINARY JOURNAL	2023	10.1016/j.tvjl.2023.106014	37393038
no								Assessing the association between supplemented puppyhood dietary fat sources and owner-reported epilepsy in adulthood, among Finnish companion dogs	Hemida, Manal; Rosendahl, Sarah; Jokinen, Tarja S.; Moore, Robin; Vuori, Kristiina A.; Anturaniemi, Johanna; Hielm-Bjoerkman, Anna	FRONTIERS IN VETERINARY SCIENCE	2023	10.3389/fvets.2023.1227437	37781290
no								Mining continuous intracranial EEG in focal canine epilepsy: Relating interictal bursts to seizure onsets	Davis, Kathryn A.; Ung, Hoameng; Wulsin, Drausin; Wagenaar, Joost; Fox, Emily; Patterson, Ned; Vite, Charles; Worrell, Gregory; Litt, Brian	EPILEPSIA	2016	10.1111/epi.13249	26608448
no								Does switching brands matter? Complications associated with switching between phenobarbital brands in two dogs with idiopathic epilepsy	Abouzeid, Jad; De Risio, Luisa; Stabile, Fabio	VETERINARY RECORD CASE REPORTS	2023	10.1002/vrc2.672
no								Quantification of phenobarbital-induced ataxia in dogs with idiopathic epilepsy	Sherif, Tamara; Twele, Friederike; Meller, Sebastian; Mueller-Anders, Alexandra; Volk, Holger A.	FRONTIERS IN VETERINARY SCIENCE	2023	10.3389/fvets.2023.1168335	37275612
no								Is there a Profile of Spontaneous Seizure-Alert Pet Dogs? A Survey of French People with Epilepsy	Catala, Amelie; Latour, Patrick; Martinez-Caja, Ana Martos; Cousillas, Hugo; Hausberger, Martine; Grandgeorge, Marine	ANIMALS	2020	10.3390/ani10020254	32033427
no								Deep-learning for seizure forecasting in canines with epilepsy	Nejedly, Petr; Kremen, Vaclav; Sladky, Vladimir; Nasseri, Mona; Guragain, Hari; Klimes, Petr; Cimbalnik, Jan; Varatharajah, Yogatheesan; Brinkmann, Benjamin H.; Worrell, Gregory A.	JOURNAL OF NEURAL ENGINEERING	2019	10.1088/1741-2552/ab172d	30959492
no								Assessment into the usage of levetiracetam in a canine epilepsy clinic	Packer, Rowena M. A.; Nye, George; Porter, Sian Elizabeth; Volk, Holger A.	BMC VETERINARY RESEARCH	2015	10.1186/s12917-015-0340-x	25889090
no								Resistance Is Futile: A Pilot Study into Pseudoresistance in Canine Epilepsy	Kajin, Filip; Meyerhoff, Nina; Charalambous, Marios; Volk, Holger Andreas	ANIMALS	2023	10.3390/ani13193125	37835731
no								Absence of temporal lobe epilepsy pathology in dogs with medically intractable epilepsy	Buckmaster, PS; Smith, MO; Buckmaster, CL; LeCouteur, RA; Dudek, FE	JOURNAL OF VETERINARY INTERNAL MEDICINE	2002	10.1892/0891-6640(2002)016<0095:AOTLEP>2.3.CO;2	11822812
no								Pharmacological basis of the treatment of epilepsy in dogs and cats	L�scher, W	PRAKTISCHE TIERARZT	2003
no								Anticonvulsant activity and tolerance of ELB138 in dogs with epilepsy: A clinical pilot study	Rieck, Susanne; Rundfeldt, Chris; Tipold, Andrea	VETERINARY JOURNAL	2006	10.1016/j.tvjl.2005.04.003	15905110
no								Very-Low-Frequency Spike-Wave Complex Partial Motor Seizure Mimicking Canine Idiopathic Head Tremor Syndrome in a Dog	Musteata, Mihai; Stefanescu, Raluca; Borcea, Denis Gabriel; Solcan, Gheorghe	VETERINARY SCIENCES	2023	10.3390/vetsci10070472	37505876
no								Drug choice and therapeutic drug monitoring in the management of canine primary epilepsy	Vaughan-Scott, T; Taylor, JH	JOURNAL OF THE SOUTH AFRICAN VETERINARY ASSOCIATION-TYDSKRIF VAN DIE SUID-AFRIKAANSE VETERINERE VERENIGING	1999		10855844
no								Pregabalin Add-On vs. Dose Increase in Levetiracetam Add-On Treatment: A Real-Life Trial in Dogs With Drug-Resistant Epilepsy	Kriechbaumer, Sandra R. P.; Jurina, Konrad; Wielaender, Franziska; Schenk, Henning C.; Steinberg, Tanja A.; Reese, Sven; Buhmann, Gesine; Doerfelt, Stefanie; Potschka, Heidrun; Fischer, Andrea	FRONTIERS IN VETERINARY SCIENCE	2022	10.3389/fvets.2022.910038	35873699
no								The Postictal Phase in Canine Idiopathic Epilepsy: Semiology, Management, and Impact on the Quality of Life from the Owners' Perspective	Kaehn, Charlotte; Meyerhoff, Nina; Meller, Sebastian; Nessler, Jasmin N.; Volk, Holger A.; Charalambous, Marios	ANIMALS	2024	10.3390/ani14010103	38200833
no								Cytotoxicity and Immunomodulatory Effects of Cannabidiol on Canine PBMCs: A Study in LPS-Stimulated and Epileptic Dogs	Kosukwatthana, Phannicha; Rungsuriyawiboon, Oumaporn; Rattanasrisomporn, Jatuporn; Kimram, Kanogwan; Tansakul, Natthasit	ANIMALS	2024	10.3390/ani14243683	39765588
no								Changes in social and human-animal interactions in people with epilepsy during dog-assisted interventions	Grandgeorge, Marine; Renaud, Ilona; Vieira, Katy Santos; Chalendard, Mathilde; Lafond, Rachel; Mezouar, Nicolas; Dollion, Nicolas	EPILEPSY & BEHAVIOR	2025	10.1016/j.yebeh.2025.110611	40712207
no								Phenotypic Characterization of Idiopathic Epilepsy in Border Collies	Santifort, Koen M.; Bertijn, Elise; Bhatti, Sofie F. M.; Leegwater, Peter; Fischer, Andrea; Mandigers, Paul J. J.	FRONTIERS IN VETERINARY SCIENCE	2022	10.3389/fvets.2022.880318	35647099
no								Cognitive dysfunction in naturally occurring canine idiopathic epilepsy	Packer, Rowena M. A.; McGreevy, Paul D.; Salvin, Hannah E.; Valenzuela, Michael J.; Chaplin, Chloe M.; Volk, Holger A.	PLOS ONE	2018	10.1371/journal.pone.0192182	29420639
no								International veterinary epilepsy task force consensus report on epilepsy definition, classification and terminology in companion animals	Berendt, Mette; Farquhar, Robyn G.; Mandigers, Paul J. J.; Pakozdy, Akos; Bhatti, Sofie F. M.; De Risio, Luisa; Fischer, Andrea; Long, Sam; Matiasek, Kaspar; Munana, Karen; Patterson, Edward E.; Penderis, Jacques; Platt, Simon; Podell, Michael; Potschka, Heidrun; Pumarola, Marti Batlle; Rusbridge, Clare; Stein, Veronika M.; Tipold, Andrea; Volk, Holger A.	BMC VETERINARY RESEARCH	2015	10.1186/s12917-015-0461-2	26316133
no								Novel subscalp and intracranial devices to wirelessly record and analyze continuous EEG in unsedated, behaving dogs in their natural environments: A new paradigm in canine epilepsy research	Loescher, Wolfgang; Worrell, Gregory A.	FRONTIERS IN VETERINARY SCIENCE	2022	10.3389/fvets.2022.1014269	36337210
no								A cohort study of epilepsy among 665,000 insured dogs: Incidence, mortality and survival after diagnosis	Heske, L.; Nodtvedt, A.; Jaderlund, K. Hultin; Berendt, M.; Egenvall, A.	VETERINARY JOURNAL	2014	10.1016/j.tvjl.2014.09.023	25457266
no								Physiological reactivity to spontaneously occurring seizure activity in dogs with epilepsy and their carers	Packer, R. M. A.; Volk, H. A.; Fowkes, R. C.	PHYSIOLOGY & BEHAVIOR	2017	10.1016/j.physbeh.2017.04.008	28412282
no								The Effects of a Ketogenic Medium-Chain Triglyceride Diet on the Feces in Dogs With Idiopathic Epilepsy	Pilla, Rachel; Law, Tsz Hong; Pan, Yuanlong; Zanghi, Brian M.; Li, Qinghong; Want, Elizabeth J.; Lidbury, Jonathan A.; Steiner, Joerg M.; Suchodolski, Jan S.; Volk, Holger Andreas	FRONTIERS IN VETERINARY SCIENCE	2020	10.3389/fvets.2020.541547	33415132
no								Exploring Gut Microbiota-Targeted Therapies for Canine Idiopathic Epilepsy	Blanquet, Luann; Serra, Diana; Marrinhas, Carla; Almeida, Anabela	INTERNATIONAL JOURNAL OF MOLECULAR SCIENCES	2025	10.3390/ijms26041742	40004205
no								Neurostimulation as a Method of Treatment and a Preventive Measure in Canine Drug-Resistant Epilepsy: Current State and Future Prospects	Nowakowska, Marta; uecal, Muammer; Charalambous, Marios; Bhatti, Sofie F. M.; Denison, Timothy; Meller, Sebastian; Worrell, Gregory A.; Potschka, Heidrun; Volk, Holger A.	FRONTIERS IN VETERINARY SCIENCE	2022	10.3389/fvets.2022.889561	35782557
no								Phenotype of Idiopathic Epilepsy in Great Swiss Mountain Dogs in Germany-A Retrospective Study	Ostermann, Theresa Elisabeth; Nessler, Jasmin Nicole; Urankar, Hildegard; Bachmann, Norbert; Fechler, Christel; Bathen-Noethen, Andrea; Tipold, Andrea	FRONTIERS IN VETERINARY SCIENCE	2022	10.3389/fvets.2022.921134	35903129
no								Premature death, risk factors, and life patterns in dogs with epilepsy	Berendt, Mette; Gredal, Hanne; Ersboll, Annette Kjaer; Alving, Jorgen	JOURNAL OF VETERINARY INTERNAL MEDICINE	2007	10.1892/0891-6640(2007)21[754:PDRFAL]2.0.CO;2	17708395
no								Absence Seizures as a Feature of Juvenile Myoclonic Epilepsy in Rhodesian Ridgeback Dogs	Wielaender, F.; James, F. M. K.; Cortez, M. A.; Kluger, G.; Nessler, J. N.; Tipold, A.; Lohi, H.; Fischer, A.	JOURNAL OF VETERINARY INTERNAL MEDICINE	2018	10.1111/jvim.14892	29194766
no								Epilepsy today - Summary of the consensus statements for definition, classification and terminology of epilepsy in companion animals as well as genetic origin in purebred dogs	Berendt, Mette; Huelsmeyer, Velia-Isabel; Bhatti, Sofie F. M.; De Risio, Luisa; Farquhar, Robyn G.; Fischer, Andrea; Mandigers, Paul J. J.; Long, Sam; Matiasek, Kaspar; Munana, Karen; Packer, Rowena M. A.; Pakozdy, Akos; Patterson, Edward E.; Penderis, Jacques; Platt, Simon; Podell, Michael; Potschka, Heidrun; Batlle Pumarola, Marti; Rusbridge, Clare; Stein, Veronika M.; Tipold, Andrea; Volk, Hol…	KLEINTIERPRAXIS	2016
no								Behavioral comorbidities treatment by fecal microbiota transplantation in canine epilepsy: a pilot study of a novel therapeutic approach	Watanangura, Antja; Meller, Sebastian; Farhat, Nareed; Suchodolski, Jan S.; Pilla, Rachel; Khattab, Mohammad R.; Lopes, Bruna C.; Bathen-Noethen, Andrea; Fischer, Andrea; Busch-Hahn, Kathrin; Flieshardt, Cornelia; Gramer, Martina; Richter, Franziska; Zamansky, Anna; Volk, Holger A.	FRONTIERS IN VETERINARY SCIENCE	2024	10.3389/fvets.2024.1385469	38978633
no								Electroencephalography findings in healthy and Finnish spitz dogs with epilepsy: Visual and background quantitative analysis	Jeserevics, Janis; Viitmaa, Ranno; Cizinauskas, Sigitas; Sainio, Kimmo; Jokinen, Tarja S.; Snellman, Marjatta; Bellino, Claudio; Bergamasco, Luciana	JOURNAL OF VETERINARY INTERNAL MEDICINE	2007	10.1892/06-285.1	18196740
no								Seizure-alert dogs: a review and preliminary study	Dalziel, DJ; Uthman, BM; McGorray, SP; Reep, RL	SEIZURE-EUROPEAN JOURNAL OF EPILEPSY	2003	10.1016/S105913110200225X	12566236
no								Survey of electroencephalography usage and techniques for dogs	Luca, Julia; McCarthy, Samantha; Parmentier, Thomas; Hazenfratz, Michal; Linden, Alex Zur; Gaitero, Luis; James, Fiona M. K.	FRONTIERS IN VETERINARY SCIENCE	2023	10.3389/fvets.2023.1198134	37520003
no								Clinical management of idiopathic epilepsy in dogs with homeopathic Belladonna 200C:: a case series	Varshney, J. P.	HOMEOPATHY	2007	10.1016/j.homp.2006.09.002	17227748
no								Effect of a Ketogenic Medium Chain Triglyceride-Enriched Diet on the Fecal Microbiota in Canine Idiopathic Epilepsy: A Pilot Study	Garcia-Belenguer, Sylvia; Grasa, Laura; Palacio, Jorge; Moral, Jon; Rosado, Belen	VETERINARY SCIENCES	2023	10.3390/vetsci10040245	37104400
no								Clinical characteristics of Idiopathic Epilepsy in Greater Swiss Mountain Dogs in Switzerland	Sauer-Delhees, S.; Steffen, F.; Reichler, I. M.; Beckmann, K. M.	SCHWEIZER ARCHIV FUR TIERHEILKUNDE	2020	10.17236/sat00279	33140728
no								Electroencephalography: electrode arrays in dogs	Everest, Stephen; Gaitero, Luis; Dony, Robert; Zur Linden, Alexander; Cortez, Miguel A.; James, Fiona M. K.	FRONTIERS IN VETERINARY SCIENCE	2024	10.3389/fvets.2024.1402546	39611111
no								Bilateral Hippocampal Malformation and Concurrent Granulomatous Meningo encephalitis in a Dog with Refractory Epilepsy	Klang, A.; Leschnik, M.; Schmidt, P.; Pakozdy, A.	JOURNAL OF COMPARATIVE PATHOLOGY	2014	10.1016/j.jcpa.2013.11.212	24461687
no								Epilepsy and the smell of fear	Maa, E. H.; Arnold, J.; Bush, C. K.	EPILEPSY & BEHAVIOR	2021	10.1016/j.yebeh.2021.108078	34111768
no								Localization of cerebral hypoperfusion in dogs with refractory and non-refractory epilepsy using [99mTc] ethyl cysteinate dimer and single photon emission computed tomography	Huaijantug, Somkiat; Theeraphun, Wuttiwong; Suwanna, Nirut; Thongpraparn, Thanapong; Chanachai, Rujaporn; Aumarm, Waraporn	JOURNAL OF VETERINARY MEDICAL SCIENCE	2020	10.1292/jvms.19-0372	32188799
no								Pathogenesis, aetiology, symptoms and diagnostic methods of canine epilepsy	Lorincz, Borbala Aranka; Csebi, Peter; Bajzik, Gabor; Garamvolgyi, Rita	MAGYAR ALLATORVOSOK LAPJA	2017
no								Quality of life in dogs with idiopathic epilepsy and their owners with an emphasis on breed-A pilot study	Hamers, Maud F. N.; Plonek, Marta; Bhatti, Sofie F. M.; Bergknut, Niklas; Diaz Espineira, M. Montserrat; Santifort, Koen M.; Mandigers, Paul J. J.	FRONTIERS IN VETERINARY SCIENCE	2023	10.3389/fvets.2022.1107315	36713869
no								Cerebrospinal fluid-specific oligoclonal bands in dogs with idiopathic epilepsy	Fohr, Junwei; Prummer, Julia K.; Maiolini, Arianna; Marti, Eliane; Jelcic, Ilijas; Vidondo, Beatriz; Ziegler, Mario; Bathen-Noethen, Andrea; Tipold, Andrea; Volk, Holger A.; Stein, Veronika M.	JOURNAL OF VETERINARY INTERNAL MEDICINE	2025	10.1111/jvim.17265	39715535
no								Interictal cardiac autonomic nervous system disturbances in dogs with idiopathic epilepsy	Musteata, M.; Mocanu, D.; Stanciu, G. D.; Armasu, M.; Solcan, Gheorghe	VETERINARY JOURNAL	2017	10.1016/j.tvjl.2017.10.008	29153107
no								Dietary intervention for canine epilepsy: Two case reports	Masino, Susan A.; Freedgood, Natalie R.; Reichert, Hannah R.; Director, Chris J.; Whittemore, Vicky H.; Zupec-Kania, Beth	EPILEPSIA OPEN	2019	10.1002/epi4.12305	30868131
no								Epilepsy beyond seizures: a review of the impact of epilepsy and its comorbidities on health-related quality of life in dogs	Packer, Rowena M. A.; Volk, Holger A.	VETERINARY RECORD	2015	10.1136/vr.103360	26405128
no								Risk Factors for Survival in a University Hospital Population of Dogs with Epilepsy	Fredso, N.; Koch, B. C.; Toft, N.; Berendt, M.	JOURNAL OF VETERINARY INTERNAL MEDICINE	2014	10.1111/jvim.12443	25252168
no								Epilepsy after head injury in dogs: A natural model of posttraumatic epilepsy	Steinmetz, Sonja; Tipold, Andrea; Loescher, Wolfgang	EPILEPSIA	2013	10.1111/epi.12071	23294259
no								RETROSPECTIVE CLINICAL COMPARISON OF IDIOPATHIC VERSUS SYMPTOMATIC EPILEPSY IN 240 DOGS WITH SEIZURES	Pakozdy, Akos; Leschnik, Michael; Tichy, Alexander G.; Thalhammer, Johann G.	ACTA VETERINARIA HUNGARICA	2008	10.1556/AVet.56.2008.4.5	19149102
no								Circadian and multiday seizure periodicities, and seizure clusters in canine epilepsy	Gregg, Nicholas M.; Nasseri, Mona; Kremen, Vaclav; Patterson, Edward E.; Sturges, Beverly K.; Denison, Timothy J.; Brinkmann, Benjamin H.; Worrell, Gregory A.	BRAIN COMMUNICATIONS	2020	10.1093/braincomms/fcaa008	32161910
no								The role of nutrition in canine idiopathic epilepsy management: Fact or fiction?	Verdoodt, Fien; Watanangura, Antja; Bhatti, Sofie F. M.; Schmidt, Teresa; Suchodolski, Jan S.; Van Ham, Luc; Meller, Sebastian; Volk, Holger A.; Hesta, Myriam	VETERINARY JOURNAL	2022	10.1016/j.tvjl.2022.105917	36341888
no								Investigating owner use of dietary supplements in dogs with idiopathic epilepsy	Berk, Benjamin Andreas; Packer, Rowena Mary Anne; Law, Tsz Hong; Volk, Holger Andreas	RESEARCH IN VETERINARY SCIENCE	2018	10.1016/j.rvsc.2018.07.004	30064067
no								The use of seizure-alert dogs	Brown, SW; Strong, V	SEIZURE-EUROPEAN JOURNAL OF EPILEPSY	2001	10.1053/seiz.2000.0481	11181096
no								Candidate genes for idiopathic epilepsy in four dog breeds	Ekenstedt, Kari J.; Patterson, Edward E.; Minor, Katie M.; Mickelson, James R.	BMC GENETICS	2011	10.1186/1471-2156-12-38	21518446
no								Case Report: 1-Year Follow-Up of Vagus Nerve Stimulation in a Dog With Drug-Resistant Epilepsy	Hirashima, Junya; Saito, Miyoko; Igarashi, Hirotaka; Takagi, Satoshi; Hasegawa, Daisuke	FRONTIERS IN VETERINARY SCIENCE	2021	10.3389/fvets.2021.708407	34355037
no								A Functional-Genetic Scheme for Seizure Forecasting in Canine Epilepsy	Assi, Elie Bou; Nguyen, Dang K.; Rihana, Sandy; Sawan, Mohamad	IEEE TRANSACTIONS ON BIOMEDICAL ENGINEERING	2018	10.1109/TBME.2017.2752081	28920893
no								Fecal supernatants from dogs with idiopathic epilepsy activate enteric neurons	Elfers, Kristin; Watanangura, Antja; Hoffmann, Pascal; Suchodolski, Jan S.; Khattab, Mohammad R.; Pilla, Rachel; Meller, Sebastian; Volk, Holger A.; Mazzuoli-Weber, Gemma	FRONTIERS IN NEUROSCIENCE	2024	10.3389/fnins.2024.1281840	38356649
no								Epilepsy is more than a simple seizure disorder: Parallels between human and canine cognitive and behavioural comorbidities	Peek, Saskia I.; Meller, Sebastian; Twele, Friederike; Packer, Rowena M. A.; Volk, Holger A.	VETERINARY JOURNAL	2024	10.1016/j.tvjl.2023.106060	38123061
no								Investigating the efficacy of medical management for canine structural epilepsy	Norona, Frances Eleanor; Volk, Holger Andreas	VETERINARY RECORD	2020	10.1136/vr.105708	32586969
no								Oral Palatability Testing of a Medium-Chain Triglyceride Oil Supplement (MCT) in a Cohort of Healthy Dogs in a Non-Clinical Setting	Berk, Benjamin Andreas; Packer, Rowena Mary-Anne; Fritz, Julia; Volk, Holger Andreas	ANIMALS	2022	10.3390/ani12131639	35804538
no								'Generation Pup' - protocol for a longitudinal study of dog behaviour and health	Murray, Jane Katherine; Kinsman, Rachel Heather; Lord, Michelle Susannah; Da Costa, Rosa Elizabete Pinto; Woodward, Joshua Luke; Owczarczak-Garstecka, Sara Cecylia; Tasker, Severine; Knowles, Toby Grahame; Casey, Rachel Alison	BMC VETERINARY RESEARCH	2021	10.1186/s12917-020-02730-8	33397375
no								The role of trained and untrained dogs in the detection and warning of seizures	Luff, Grace C.; Belluomo, Ilaria; Lugara, Eleonora; Walker, Matthew C.	EPILEPSY & BEHAVIOR	2024	10.1016/j.yebeh.2023.109563	38071830
no								Identification of a Novel Idiopathic Epilepsy Locus in Belgian Shepherd Dogs	Seppala, Eija H.; Koskinen, Lotta L. E.; Gullov, Christina H.; Jokinen, Paivi; Karlskov-Mortensen, Peter; Bergamasco, Luciana; Korberg, Izabella Baranowska; Cizinauskas, Sigitas; Oberbauer, Anita M.; Berendt, Mette; Fredholm, Merete; Lohi, Hannes	PLOS ONE	2012	10.1371/journal.pone.0033549	22457775
no								Clinical presentations of naturally occurring canine seizures: similarities to human seizures	Licht, BG; Licht, MH; Harper, TM; Lin, SL; Curtin, JJ; Hyson, LL; Willard, K	EPILEPSY & BEHAVIOR	2002	10.1016/S1525-5050(02)00523-1	12609269
no								Seizure-alerting behavior in dogs owned by people experiencing seizures	Martinez-Caja, Ana Martos; De Herdt, Veerle; Boon, Paul; Brandl, Ulrich; Cock, Hannah; Parra, Jaime; Perucca, Emilio; Thadani, Vijay; Moons, Christel Palmyre Henri	EPILEPSY & BEHAVIOR	2019	10.1016/j.yebeh.2019.02.001	30897533
no								Characteristics of selected second-generation antiepileptic drugs used in dogs	Ziolkowski, H.; Jaroszewski, J. J.; Ziolkowska, N.; Jasiecka, A.	POLISH JOURNAL OF VETERINARY SCIENCES	2012	10.2478/v10181-012-0088-1	23214383
no								News in the canine and feline epilepsy-2017	Pakozdy, Akos	MAGYAR ALLATORVOSOK LAPJA	2018
no								Feasibility of in-home electroencephalographic and actigraphy recordings in dogs	Folkard, Emily; Mckenna, Charly; Monteith, Gabrielle; Niel, Lee; Gaitero, Luis; James, Fiona May Keir	FRONTIERS IN VETERINARY SCIENCE	2024	10.3389/fvets.2023.1240880	38260190
no								Clinical Findings in Dogs Trained for Awake-MRI	Berns, Gregory S.; Spivak, Mark; Nemanic, Sarah; Northrup, Nicole	FRONTIERS IN VETERINARY SCIENCE	2018	10.3389/fvets.2018.00209	30234135
no								Update on the treatment of epilepsy in dogs and cats	Volk, Holger Andreas; Loderstedt, Shenja	KLEINTIERPRAXIS	2011
no								Machine learning algorithms predict canine structural epilepsy with high accuracy	Flegel, Thomas; Neumann, Anja; Holst, Anna-Lena; Kretzschmann, Olivia; Loderstedt, Shenja; Taestensen, Carina; Gutmann, Sarah; Dietzel, Josephine; Becker, Lisa Franziska; Kalliwoda, Theresa; Weiss, Vivian; Kowarik, Madlene; Boettcher, Irene Christine; Martin, Christian	FRONTIERS IN VETERINARY SCIENCE	2024	10.3389/fvets.2024.1406107	39104548
no								Owner perspectives on the impact of veterinary surgeons upon their decision making in the management of dogs with idiopathic epilepsy	Pergande, Amy E.; Belshaw, Zoe; Volk, Holger A.; Packer, Rowena M. A.	VETERINARY RECORD	2023	10.1002/vetr.2482	36529783
no								Idiopathic epilepsy in dogs	Thomas, WB	VETERINARY CLINICS OF NORTH AMERICA-SMALL ANIMAL PRACTICE	2000	10.1016/S0195-5616(00)50009-6	10680215
no								Scalp electrode placement accuracy for the canine electroencephalography array	Everest, Stephen; St-Denis, Myles; Dony, Robert; Gaitero, Luis; Linden, Alexander Zur; Cortez, Miguel A.; Parmentier, Thomas; James, Fiona M. K.	FRONTIERS IN VETERINARY SCIENCE	2025	10.3389/fvets.2025.1543836	40621501
no								NOVEL APPROACH TO MAGNETIC RESONANCE IMAGING OF EPILEPTIC DOGS-T2 RELAXOMETRY OF THE BRAIN WITH EMPHASISED HIPPOCAMPUS	Lorincz, Borbala A.; Anson, Agustina; Csebi, Peter; Bajzik, Gabor; Biro, Gergely; Tichy, Alexander; Lorincz, Balazs B.; Garamvolgyi, Rita	ACTA VETERINARIA HUNGARICA	2017	10.1556/004.2017.019	28605962
no								Metabolic fingerprinting of dogs with idiopathic epilepsy receiving a ketogenic medium-chain triglyceride (MCT) oil	Berk, Benjamin Andreas; Ottka, Claudia; Law, Tsz Hong; Packer, Rowena Mary Anne; Wessmann, Annette; Bathen-Noethen, Andrea; Jokinen, Tarja Susanna; Knebel, Anna; Tipold, Andrea; Lohi, Hannes; Volk, Holger Andreas	FRONTIERS IN VETERINARY SCIENCE	2022	10.3389/fvets.2022.935430	36277072
no								Canine idiopathic epilepsy	Rusbridge, Clare	IN PRACTICE	2014	10.1136/inp.g5126
no								Diagnostic techniques to detect the epileptogenic zone: Pathophysiological and presurgical analysis of epilepsy in dogs and cats	Hasegawa, Daisuke	VETERINARY JOURNAL	2016	10.1016/j.tvjl.2016.03.005	27052436
no								Development of a Novel Epilepsy and Dyskinesia Survey for Large-Scale Characterization of Seizure Semiology in Dogs	Matz, Madlen S.; Harmas, Tiina; Wielaender, Franziska; Hakanen, Emma; Nessler, Jasmin N.; Volk, Holger A.; Tipold, Andrea; Mandigers, Paul J. J.; Jokinen, Tarja S.; De Risio, Luisa; Ricketts, Sally L.; Hytonen, Marjo K.; Parmentier, Thomas; James, Fiona; Bhatti, Sofie F. M.; Kluger, Gerhard; Lohi, Hannes; Fischer, Andrea	JOURNAL OF VETERINARY INTERNAL MEDICINE	2025	10.1111/jvim.70077	40375574
no								Aetiology and long-term outcome of juvenile epilepsy in 136 dogs	Arrol, L.; Penderis, J.; Garosi, L.; Cripps, P.; Gutierrez-Quintana, R.; Goncalves, R.	VETERINARY RECORD	2012	10.1136/vr.100316	22266685
no								Benign familial juvenile epilepsy in Lagotto Romagnolo dogs	Jokinen, T. S.; Metsahonkala, L.; Bergamasco, L.; Viitmaa, R.; Syrja, P.; Lohi, H.; Snellman, M.; Jeserevics, J.; Cizinauskas, S.	JOURNAL OF VETERINARY INTERNAL MEDICINE	2007	10.1892/0891-6640(2007)21[464:BFJEIL]2.0.CO;2	17552452
no								Simple and Fast Gas-chromatography Mass Spectrometry Assay to Assess Delta 9-Tetrahydrocannabinol and Cannabidiol in Dogs Treated with Medical Cannabis for Canine Epilepsy	Rotolo, Maria C.; Graziano, Silvia; Pellegrini, Manuela; Corlazzoli, Daniele; Antinori, Lucia; Porcarelli, Laura; Pichini, Simona	CURRENT PHARMACEUTICAL BIOTECHNOLOGY	2017		29173160
no								Epilepsy in dogs and cats	Tipold, Andrea; Maiolini, Arianna; Nessler, Jasmin; Stein, Veronika M.	KLEINTIERPRAXIS	2015	10.2377/0023-2076-60-198
no								Status Epilepticus and Epileptic Seizures in Dogs	Zimmermann, R.; Huelsmeyer, V. -I.; Sauter-Louis, C.; Fischer, A.	JOURNAL OF VETERINARY INTERNAL MEDICINE	2009	10.1111/j.1939-1676.2009.0368.x	19737178
no								Therapeutic Aspects of Dogs with Presumptive Diagnosis of Idiopathic Epilepsy	Aiello, Graciane; de Andrades, Amanda Oliveira; Ripplinger, Angel; Polidoro, Dakir; Chaves, Rafael Oliveira; Ferreira, Priscila; Mazzanti, Alexandre	ACTA SCIENTIAE VETERINARIAE	2017
no								Preliminary assessment of cognitive impairments in canine idiopathic epilepsy	Winter, Joshua; Packer, Rowena Mary Anne; Volk, Holger Andreas	VETERINARY RECORD	2018	10.1136/vr.104603	29700175
no								Forecasting Seizures in Dogs with Naturally Occurring Epilepsy	Howbert, J. Jeffry; Patterson, Edward E.; Stead, S. Matt; Brinkmann, Ben; Vasoli, Vincent; Crepeau, Daniel; Vite, Charles H.; Sturges, Beverly; Ruedebusch, Vanessa; Mavoori, Jaideep; Leyde, Kent; Sheffield, W. Douglas; Litt, Brian; Worrell, Gregory A.	PLOS ONE	2014	10.1371/journal.pone.0081920	24416133
no								Frontal lobe epilepsy with atypical seizure semiology resembling shuddering attacks or wet dog shake seizures	Jahodova, Alena; Krsek, Pavel; Komarek, Vladimir; Kudr, Martin; Kyncl, Martin; Zamecnik, Josef; Tichy, Michal	EPILEPTIC DISORDERS	2012	10.1684/epd.2012.0495	22425715
no								Clinical Risk Factors Associated with Anti-Epileptic Drug Responsiveness in Canine Epilepsy	Packer, Rowena M. A.; Shihab, Nadia K.; Torres, Bruno B. J.; Volk, Holger A.	PLOS ONE	2014	10.1371/journal.pone.0106026	25153799
no								AN AURICULAR ACUPUNCTURE TREATMENT FOR IDIOPATHIC CANINE EPILEPSY - A PRELIMINARY-REPORT	PANZER, RB; CHRISMAN, CL	AMERICAN JOURNAL OF CHINESE MEDICINE	1994	10.1142/S0192415X94000036	8030615
no								A REVIEW OF 100 CASES OF PRESUMED CANINE EPILEPSY	RAW, ME; GASKELL, CJ	JOURNAL OF SMALL ANIMAL PRACTICE	1985	10.1111/j.1748-5827.1985.tb02191.x
no								Pharmacogenetic association study of 30 genes with phenobarbital drug response in epileptic dogs	Kennerly, Erin M.; Idaghdour, Youssef; Olby, Natasha J.; Munana, Karen R.; Gibson, Greg	PHARMACOGENETICS AND GENOMICS	2009	10.1097/FPC.0b013e3283307cba	19841609
no								The influence of sex hormones on seizures in dogs and humans	Van Meervenne, Sofie A. E.; Volk, Holger A.; Matiasek, Kaspar; Van Ham, Luc M. L.	VETERINARY JOURNAL	2014	10.1016/j.tvjl.2014.05.008	24878266
no								Detection of Generalized Tonic-Clonic Seizures in Dogs With a Seizure Detection System Established Using Acceleration Data and the Mahalanobis Distance: A Preliminary Study	Hirashima, Junya; Saito, Miyoko; Kuriyama, Tsukasa; Akamatsu, Taketo; Yokomori, Minoru	FRONTIERS IN VETERINARY SCIENCE	2022	10.3389/fvets.2022.848604	35573398
no								ELECTROENCEPHALOGRAPHIC EXAMINATION OF EPILEPTIC DOGS UNDER PROPOFOL RESTRAINT	Pakozdy, Akos; Thalhammer, Johann G.; Leschnik, Michael; Halasz, Peter	ACTA VETERINARIA HUNGARICA	2012	10.1556/AVet.2012.026	22903076
no								An Exploratory Study on the Relationship Between Idiopathic Epilepsy and Sleep in Dogs	Mondino, Alejandra; Nettifee, Julie; Munana, Karen R.	JOURNAL OF VETERINARY INTERNAL MEDICINE	2025	10.1111/jvim.70026	40088206
no								Owner compliance in canine epilepsy	Booth, Samantha; Meller, Sebastian; Packer, Rowena Ma; Farquhar, Robyn; Maddison, Jill E.; Volk, Holger A.	VETERINARY RECORD	2021	10.1002/vetr.16	34651709
no								Quality-of-life aspects in idiopathic epilepsy in dogs	Wessmann, A.; Volk, H. A.; Packer, R. M. A.; Ortega, M.; Anderson, T. J.	VETERINARY RECORD	2016	10.1136/vr.103355	27329504
no								Different approaches to the clinical care and treatment of epileptic seizures in dogs	Rezende, Gabriela Soares; Mortari, Ana Carolina	CIENCIA RURAL	2024	10.1590/0103-8478cr20220176
no								Prevalence and risk factors for canine epilepsy of unknown origin in the UK	Kearsley-Fleet, L.; O'Neill, D. G.; Volk, H. A.; Church, D. B.; Brodbelt, D. C.	VETERINARY RECORD	2013	10.1136/vr.101133	23300065
no								The Cost-Effectiveness of Seizure Dogs for Persons Living With Severe Refractory Epilepsy: Results From the EPISODE Study	van Hezik-Wester, Valerie; de Groot, Saskia; Kanters, Tim; Wagner, Louis; Ardesch, Jacqueline; Brouwer, Werner; Corro-Ramos, Isaac; van Exel, Job; Versteegh, Matthijs	VALUE IN HEALTH	2024	10.1016/j.jval.2024.07.020	39127247
no								Focal epilepsy with fear-related behavior as primary presentation in Boerboel dogs	Stassen, Quirine E. M.; Grinwis, Guy C. M.; van Rhijn, Nieke C.; Beukers, Martjin; Verhoeven-Duif, Nanda M.; Leegwater, Peter A. J.	JOURNAL OF VETERINARY INTERNAL MEDICINE	2019	10.1111/jvim.15346	30580458
no								Bilateral preictal signature of phase-amplitude coupling in canine epilepsy	Gagliano, Laura; Assi, Elie Bou; Nguyen, Dang K.; Rihana, Sandy; Sawan, Mohamad	EPILEPSY RESEARCH	2018	10.1016/j.eplepsyres.2017.11.009	29223000
no								Can seizure-alert dogs predict seizures?	Brown, Stephen W.; Goldstein, Laura H.	EPILEPSY RESEARCH	2011	10.1016/j.eplepsyres.2011.10.019	22050976
no								Electroencephalography recording analysis in monitoring of canine idiopathic epilepsy treated with phenobarbital. Pilot study	Bochenska, A.; Kwiatkowska, M.; Pomianowski, A.; Monowid, T.; Adamiak, Z.	POLISH JOURNAL OF VETERINARY SCIENCES	2014	10.2478/pjvs-2014-0104	25638987
no								Owner's Perception of Seizure Detection Devices in Idiopathic Epileptic Dogs	Bongers, Jos; Gutierrez-Quintana, Rodrigo; Stalin, Catherine Elizabeth	FRONTIERS IN VETERINARY SCIENCE	2021	10.3389/fvets.2021.792647	34966815
no								Association between Estrus and Onset of Seizures in Dogs with Idiopathic Epilepsy	Van Meervenne, S. A. E.; Volk, H. A.; Van Ham, L. M. L.	JOURNAL OF VETERINARY INTERNAL MEDICINE	2015	10.1111/jvim.12505	25408276
no								Clinical features and outcome of 10 dogs with suspected idiopathic vestibular epilepsy	Al Kafaji, Tania; Tocco, Fabio; Okonji, Samuel; Gallucci, Antonella	JOURNAL OF VETERINARY INTERNAL MEDICINE	2024	10.1111/jvim.17046	38514172
no								Bicoherence of Intracranial EEG: A Novel Precursor of Seizure Activity in Canine Epilepsy	Gagliano, Laura; Assi, Elie Bou; Sawan, Mohamad; Nguyen, Dang K.	2018 IEEE LIFE SCIENCES CONFERENCE (LSC)	2018
no								Felbamate as an oral add-on therapy in six dogs with presumptive idiopathic epilepsy and generalized seizures resistant to drug therapy	Dewey, Curtis Wells; Rishniw, Mark; Sakovitch, Kasie	OPEN VETERINARY JOURNAL	2022	10.5455/OVJ.2022.v12.i4.5	36118733
no								Research priorities for idiopathic epilepsy in dogs: Viewpoints of owners, general practice veterinarians, and neurology specialists	Jones, Gareth Michael Couper; Volk, Holger Andreas; Packer, Rowena Mary Anne	JOURNAL OF VETERINARY INTERNAL MEDICINE	2021	10.1111/jvim.16144	33960544
no								The gut-brain axis: effect of antibiotics on canine drug-resistant idiopathic epilepsy	Ledeganck, L.; Verdoodt, F.; Hesta, M.; Cornelis, I.; Van Ham, L.; Bhatti, S. F. M.	VLAAMS DIERGENEESKUNDIG TIJDSCHRIFT	2022	10.21825/vdt.85520
no								Thromboelastography in dogs with idiopathic epilepsy treated with phenobarbital monotherapy	Garcia, R.; Pastor, J.; de la Fuente, C.; Anor, S.	VETERINARY CLINICAL PATHOLOGY	2024	10.1111/vcp.13380	39307760
no								Out-of-hospital rescue medication in dogs with emergency seizure disorders: an owner perspective	Kahn, Charlotte; Bhatti, Sofie F. M.; Meller, Sebastian; Meyerhoff, Nina; Volk, Holger A.; Charalambous, Marios	FRONTIERS IN VETERINARY SCIENCE	2023	10.3389/fvets.2023.1278618	37850066
no								Assessment of the use of plasma and serum chloride concentrations as indirect predictors of serum bromide concentrations in dogs with idiopathic epilepsy	Rossmeisl, John H., Jr.; Zimmerman, Kurt; Inzana, Karen D.; Higgins, Michael A.	VETERINARY CLINICAL PATHOLOGY	2006	10.1111/j.1939-165X.2006.tb00159.x	17123249
no								Investigating the potential of the anti-epileptic drug imepitoin as a treatment for co-morbid anxiety in dogs with idiopathic epilepsy	Packer, Rowena M. A.; De Risio, Luisa; Volk, Holger A.	BMC VETERINARY RESEARCH	2017	10.1186/s12917-017-1000-0	28388948
no								Development of implantable devices for epilepsy: research with cats, dogs, and macaques in biomedical engineering	Takara, Sayuki; Kida, Hiroyuki; Inoue, Takao	ADVANCED ROBOTICS	2024	10.1080/01691864.2024.2345655
no								Evaluating the Effectiveness and Cost-Effectiveness of Seizure Dogs in Persons With Medically Refractory Epilepsy in the Netherlands: Study Protocol for a Stepped Wedge Randomized Controlled Trial (EPISODE)	Wester, Valerie; de Groot, Saskia; Kanters, Tim; Wagner, Louis; Ardesch, Jacqueline; Ramos, Corro Isaac; Enders-Slegers, Marie-Jose; de Ruiter, Martine; le Cessie, Saskia; Los, Jeanine; Papageorgiou, Grigorios; van Exel, Job; Versteegh, Matthijs; Mourits, J. M. H.; van den Hurk-van Schadewijk, J. A. G. M.; de Wit, U.; Marell, H. M. G.; Verhoeven, H.	FRONTIERS IN NEUROLOGY	2020	10.3389/fneur.2020.00003	32038471
no								The Untrained Response of Pet Dogs to Human Epileptic Seizures	Powell, Neil A.; Ruffell, Alastair; Arnott, Gareth	ANIMALS	2021	10.3390/ani11082267	34438725
no								Relationship between interictal epileptiform discharges under medetomidine sedation and clinical seizures in canine idiopathic epilepsy	Utsugi, Shinichi; Saito, Miyoko; Sato, Toshikazu; Kunimi, Maki	VETERINARY RECORD	2020	10.1136/vetrec-2018-104947
no								Translational veterinary epilepsy: A win-win situation for human and veterinary neurology	Charalambous, Marios; Fischer, Andrea; Potschka, Heidrun; Walker, Matthew C.; Raedt, Robrecht; Vonck, Kristl; Boon, Paul; Lohi, Hannes; Loescher, Wolfgang; Worrell, Gregory; Leeb, Tosso; McEvoy, Andrew; Striano, Pasquale; Kluger, Gerhard; Galanopoulou, Aristea S.; Volk, Holger A.; Bhatti, Sofie F. M.	VETERINARY JOURNAL	2023	10.1016/j.tvjl.2023.105956	36791876
no								Ventrolateral temporal lobectomy in normal dogs as a counterpart to human anterior temporal lobectomy: a preliminary study on the surgical procedure and complications	Asada, Rikako; Hamamoto, Yuji; Yu, Yoshihiko; Mizuno, Satoshi; Chambers, James K.; Uchida, Kazuyuki; Hasegawa, Daisuke	JOURNAL OF VETERINARY MEDICAL SCIENCE	2021	10.1292/jvms.21-0127	34408102
no								Low concentrations of cerebrospinal fluid GABA correlate to a reduced response to phenobarbital therapy in primary canine epilepsy	Podell, M; Hadjiconstantinou, M	JOURNAL OF VETERINARY INTERNAL MEDICINE	1999		10225597
no								The effect of oral zonisamide treatment on serum phenobarbital concentrations in epileptic dogs	Mahon, Elizabeth; Marsh, Oliver; Uriarte, Ane; Stabile, Fabio	FRONTIERS IN VETERINARY SCIENCE	2024	10.3389/fvets.2024.1389615	38868500
no								Evaluation of the Impacts of Epilepsy in Dogs on Their Caregivers	Nettifee, Julie A.; Munana, Karen R.; Griffith, Emily H.	JOURNAL OF THE AMERICAN ANIMAL HOSPITAL ASSOCIATION	2017	10.5326/JAAHA-MS-6537	28291397
no								Idiopathic Epilepsy in Dogs and Cats	Thomas, William B.	VETERINARY CLINICS OF NORTH AMERICA-SMALL ANIMAL PRACTICE	2010	10.1016/j.cvsm.2009.09.004	19942062
no								Usage of gabapentin for the therapy of cluster seizures in epileptic dogs	Wrzosek, Marcin; Zawadzki, Marcin; Glinska, Kamila; Nicpon, Jozef	MEDYCYNA WETERYNARYJNA-VETERINARY MEDICINE-SCIENCE AND PRACTICE	2006
no								Pediatric Seizure Disorders in Dogs and Cats	Lavely, James A.	VETERINARY CLINICS OF NORTH AMERICA-SMALL ANIMAL PRACTICE	2014	10.1016/j.cvsm.2013.10.004	24580991
no								Clinical Risk Factors for Early Seizure Recurrence in Dogs Hospitalized for Seizure Evaluation	Kwiatkowska, M.; Tipold, A.; Huenerfauth, E.; Pomianowski, A.	JOURNAL OF VETERINARY INTERNAL MEDICINE	2018	10.1111/jvim.15046	29457273
no								Idiopathic Epilepsy Risk Allele Trends in Belgian Tervuren: A Longitudinal Genetic Analysis	Kinsey, Nathan; Belanger, Janelle M.; Mandigers, Paul J. J.; Leegwater, Peter A.; Heinonen, Tiina; Hytoenen, Marjo K.; Lohi, Hannes; Ostrander, Elaine A.; Oberbauer, Anita M.	GENES	2024	10.3390/genes15010114	38255002
no								Imepitoin withdrawal in dogs with idiopathic epilepsy well-controlled with imepitoin and phenobarbital and/or potassium bromide does not increase seizure frequency	Stee, K.; Martle, V.; Broeckx, B. J. G.; Royaux, E.; Van Ham, L.; Bhatti, S. F. M.	VETERINARY JOURNAL	2017	10.1016/j.tvjl.2017.10.003	29208209
no								Epilepsy in Irish wolfhounds	Casal, ML; Munuve, RM; Janis, MA; Werner, P; Henthorn, PS	JOURNAL OF VETERINARY INTERNAL MEDICINE	2006	10.1892/0891-6640(2006)20[131:EIIW]2.0.CO;2	16496932
no								BIOCHEMICAL CHANGES IN THE BLOOD SERUM OF DOGS TREATED WITH PHENOBARBITAL	Andric, N.; Popovic, N.; Stepanovic, P.; Francuski, Jelena; Durdevic, D.	ACTA VETERINARIA-BEOGRAD	2010	10.2298/AVB1006573A
no								Genome-wide linkage scan for loci associated with epilepsy in Belgian shepherd dogs	Oberbauer, Anita M.; Belanger, Janelle M.; Grossman, Deborah I.; Regan, Kelly R.; Famula, Thomas R.	BMC GENETICS	2010	10.1186/1471-2156-11-35	20441595
no								Caregiver-reported increased food motivation and adiposity in dogs receiving antiseizure drugs	Morros-Nuevo, Anna; Packer, Rowena M. A.; Regan, Nicole; Raffan, Eleanor	VETERINARY RECORD	2024	10.1002/vetr.4907	39658808
no								Validation and clinical application of a spectrophotometric technique for the determination of potassium bromide in canine serum for the control of epilepsy	Robaina, Diego; Bentancur, Victoria; Feijoo, Gimena; Damian, Juan Pablo; Suarez, Gonzalo	JOURNAL OF PHARMACY & PHARMACOGNOSY RESEARCH	2020
no								An exploratory study using a statistical approach as a platform for clinical reasoning in canine epilepsy	Armasu, M.; Packer, R. M. A.; Cook, S.; Solcan, Gheorghe; Volk, H. A.	VETERINARY JOURNAL	2014	10.1016/j.tvjl.2014.08.008	25241948
no								Evaluation of Quality of Life in Dogs with Idiopathic Epilepsy	Wessmann, A.; Volk, H. A.; Parkin, T.; Ortega, M.; Anderson, T. J.	JOURNAL OF VETERINARY INTERNAL MEDICINE	2014	10.1111/jvim.12328	24612035
no								Feasibility of Non-Invasive Vagus Nerve Stimulation (gammaCore VET�) for the Treatment of Refractory Seizure Activity in Dogs	Robinson, Kelsey; Platt, Simon; Stewart, Georgina; Reno, Lisa; Barber, Renee; Boozer, Lindsay	FRONTIERS IN VETERINARY SCIENCE	2020	10.3389/fvets.2020.569739	33195555
no								Postencephalitic epilepsy in dogs with meningoencephalitis of unknown origin: Clinical features, risk factors, and long-term outcome	Kaczmarska, Adriana; Jose-Lopez, Roberto; Czopowicz, Michal; Lazzerini, Kali; Leblond, Guillaume; Stalin, Catherine; Gutierrez-Quintana, Rodrigo	JOURNAL OF VETERINARY INTERNAL MEDICINE	2020	10.1111/jvim.15687	31990104
no								Associations between neutering and idiopathic epilepsy in Labrador retrievers and Border collies under primary veterinary care in the UK	Van Meervenne, S.; Volk, H. A.; Verhoeven, P. S.; Van Ham, L.; O'Neill, D. G.	VETERINARY JOURNAL	2019	10.1016/j.tvjl.2019.105354	31554590
no								Continuous rate infusion of midazolam as emergent treatment for seizures in dogs	Bray, Kathryn Y.; Mariani, Christopher L.; Early, Peter J.; Munana, Karen R.; Olby, Natasha J.	JOURNAL OF VETERINARY INTERNAL MEDICINE	2021	10.1111/jvim.15993	33325618
no								Factors influencing serum concentrations of levetiracetam in dogs with epilepsy	Saint-Maxent, Marine; Juette, Tristan; Parent, Joane; Castel, Aude; Parmentier, Thomas	JOURNAL OF VETERINARY INTERNAL MEDICINE	2024	10.1111/jvim.17128	38888491
no								Comparative study of intraneuronal polyglucosan bodies in brains from patients with Lafora disease and aged dogs	Yamanami S, Ishihara T, Takahashi M, Uchino F.	Acta Pathol Jpn	1992	10.1111/j.1440-1827.1992.tb01879.x	1335204
no								Lafora's disease in the dog. A comparative study	Holland JM, Davis WC, Prieur DJ, Collins GH.	Am J Pathol	1970		5436097
no								Inherited Epilepsy in Dogs	Ekenstedt, Kari J.; Oberbauer, Anita M.	TOPICS IN COMPANION ANIMAL MEDICINE	2013	10.1053/j.tcam.2013.07.001	24070682
no								Behavioral Abnormalities in Lagotto Romagnolo Dogs with a History of Benign Familial Juvenile Epilepsy: A Long-Term Follow-Up Study	Jokinen, T. S.; Tiira, K.; Metsahonkala, L.; Seppala, E. H.; Hielm-Bjorkman, A.; Lohi, H.; Laitinen-Vapaavuori, O.	JOURNAL OF VETERINARY INTERNAL MEDICINE	2015	10.1111/jvim.12611	25945683
no								Epilepsy in dogs five years of age and older: 99 cases (2006-2011)	Ghormley, Tara M.; Feldman, David G.; Cook, James R., Jr.	JAVMA-JOURNAL OF THE AMERICAN VETERINARY MEDICAL ASSOCIATION	2015	10.2460/javma.246.4.447	25632819
no								Meningioma and associated cerebral infarction in three dogs	Frank, Lisa; Burigk, Laura; Lehmbecker, Annika; Wohlsein, Peter; Schuetter, Alexandra; Meyerhoff, Nina; Tipold, Andrea; Nesssler, Jasmin Nicole	BMC VETERINARY RESEARCH	2020	10.1186/s12917-020-02388-2	32503537
no								The effect of phenobarbital treatment on behavioral comorbidities and on the composition and function of the fecal microbiome in dogs with idiopathic epilepsy	Watanangura, Antja; Meller, Sebastian; Suchodolski, Jan S.; Pilla, Rachel; Khattab, Mohammad R.; Loderstedt, Shenja; Becker, Lisa F.; Bathen-Noethen, Andrea; Mazzuoli-Weber, Gemma; Volk, Holger A.	FRONTIERS IN VETERINARY SCIENCE	2022	10.3389/fvets.2022.933905	35990279
no								Treatment and monitoring of epilepsy in dogs	Chandler, Kate	IN PRACTICE	2011	10.1136/inp.d1193
no								Antiepileptic drug withdrawal in dogs with epilepsy	Gesell, Felix Kaspar; Hoppe, Sonja; Loescher, Wolfgang; Tipold, Andrea	FRONTIERS IN VETERINARY SCIENCE	2015	10.3389/fvets.2015.00023	26664952
no								The Potential of Bemegride as an Activation Agent in Electroencephalography in Dogs	Hirashima, Junya; Saito, Miyoko; Yokomori, Minoru	ANIMALS	2022	10.3390/ani12223210	36428437
no								Cross Sectional Survey of Canine Idiopathic Epilepsy Management in Primary Care in the United Kingdom	Griffin, Sebastian; Stabile, Fabio; De Risio, Luisa	FRONTIERS IN VETERINARY SCIENCE	2022	10.3389/fvets.2022.907313	35795785
no								2015 ACVIM Small Animal Consensus Statement on Seizure Management in Dogs	Podell, M.; Volk, H. A.; Berendt, M.; Loescher, W.; Munana, K.; Patterson, E. E.; Platt, S. R.	JOURNAL OF VETERINARY INTERNAL MEDICINE	2016	10.1111/jvim.13841	26899355
no								Temporal behavior of seizures and interictal bursts in prolonged intracranial recordings from epileptic canines	Ung, Hoameng; Davis, Kathryn A.; Wulsin, Drausin; Wagenaar, Joost; Fox, Emily; McDonnell, John J.; Patterson, Ned; Vite, Charles H.; Worrell, Gregory; Litt, Brian	EPILEPSIA	2016	10.1111/epi.13591	27807850
no								Clinical characteristics of epilepsy of unknown origin in the Rottweiler breed	Heske, Linda; Korberg, Izabella Baranowska; Nodtvedt, Ane; Jaderlund, Karin Hultin	ACTA VETERINARIA SCANDINAVICA	2015	10.1186/s13028-015-0168-1	26546467
no								The first genome-wide association study concerning idiopathic epilepsy in Petit Basset Griffon Vendeen	Deschain, T.; Fabricius, J.; Berendt, M.; Fredholm, M.; Karlskov-Mortensen, P.	ANIMAL GENETICS	2021	10.1111/age.13128	34383319
no								Behavioral Changes Under Levetiracetam Treatment in Dogs	Erath, Johannes Roland; Nessler, Jasmin Nicole; Riese, Franziska; Huenerfauth, Enrice; Rohn, Karl; Tipold, Andrea	FRONTIERS IN VETERINARY SCIENCE	2020	10.3389/fvets.2020.00169	32318589
no								Remarkable anecdotes illustrating the nature and effect of seizure-precipitating factors in Border Collies with idiopathic epilepsy	Mandigers, Paul J. J.; Santifort, Koen M.	FRONTIERS IN VETERINARY SCIENCE	2023	10.3389/fvets.2023.1254279	37781292
no								Immune-mediated polyarthritis and anterior uveitis secondary to zonisamide administration in a dog with refractory epilepsy	Baya, Paula; Press, Saya; Istvan, Stephanie; Rizzo, Kaila	VETERINARY MEDICINE AND SCIENCE	2024	10.1002/vms3.1374	38403976
no								Canine Lafora Disease: An Unstable Repeat Expansion Disorder	von Klopmann, Thilo; Ahonen, Saija; Espadas-Santiuste, Irene; Matiasek, Kaspar; Sanchez-Masian, Daniel; Rupp, Stefan; Vandenberghe, Helene; Rose, Jeremy; Wang, Travis; Wang, Peixiang; Minassian, Berge Arakel; Rusbridge, Clare	LIFE-BASEL	2021	10.3390/life11070689	34357061
no								Placement of Deep Brain Electrodes in the Dog Using the Brainsight Frameless Stereotactic System: A Pilot Feasibility Study	Long, S.; Frey, S.; Freestone, D. R.; LeChevoir, M.; Stypulkowski, P.; Giftakis, J.; Cook, M.	JOURNAL OF VETERINARY INTERNAL MEDICINE	2014	10.1111/jvim.12235	24237394
no								Implantable vagus nerve stimulator settings and short-term adverse effects in epileptic dogs	Harcourt-Brown, Thomas R.; Carter, Michael	JOURNAL OF VETERINARY INTERNAL MEDICINE	2021	10.1111/jvim.16226	34472639
no								Veterinarians' preferences for anticonvulsant drugs for treating seizure disorders in dogs and cats	Kluger, E. K.; Malik, R.; Govendir, M.	AUSTRALIAN VETERINARY JOURNAL	2009	10.1111/j.1751-0813.2009.00509.x	19857237
no								Possible Drug-Induced Hepatopathy in a Dog Receiving Zonisamide Monotherapy for Treatment of Cryptogenic Epilepsy	Schwartz, Malte; Munana, Karen R.; Olby, Natasha J.	JOURNAL OF VETERINARY MEDICAL SCIENCE	2011	10.1292/jvms.11-0164	21720107
no								Seizure-alert dogs - fact or fiction?	Strong, V; Brown, SW; Walker, R	SEIZURE-EUROPEAN JOURNAL OF EPILEPSY	1999	10.1053/seiz.1998.0250	10091851
no								Absence seizures with myoclonic features in a juvenile Chihuahua dog	Poma, Roberto; Ochi, Ayako; Cortez, Miguel A.	EPILEPTIC DISORDERS	2010	10.1684/epd.2010.0312	20483714
no								Human-Dog-Relationship and its positive effects on dogs and their humans with special needs	Menor-Campos, David; Gazzano, Angelo; Lezama-Garcia, Karina; Dominguez-Oliva, Adriana; Ogi, Asahi; Mota-Rojas, Daniel	JOURNAL OF ANIMAL BEHAVIOUR AND BIOMETEOROLOGY	2023	10.31893/jabb.23ss03
no								Bromide toxicosis (bromism) secondary to a decreased chloride intake after dietary transition in a dog with idiopathic epilepsy: a case report	Fantinati, Marco; Priymenko, Nathalie; Debreuque, Maud	BMC VETERINARY RESEARCH	2021	10.1186/s12917-021-02959-x	34294099
no								Clinical and genetic investigations of idiopathic epilepsy in the Bernese mountain dog	Kathmann, I; Jaggy, A; Busato, A; B�rtschi, M; Gaillard, C	JOURNAL OF SMALL ANIMAL PRACTICE	1999	10.1111/j.1748-5827.1999.tb03089.x	10444751
no								Seizures in dogs under primary veterinary care in the United Kingdom: Etiology, diagnostic testing, and clinical management	Erlen, Alexander; Potschka, Heidrun; Volk, Holger A.; Sauter-Louis, Carola; O'Neill, Dan G.	JOURNAL OF VETERINARY INTERNAL MEDICINE	2020	10.1111/jvim.15911	33128852
no								Use of IV fosphenytoin pharmacokinetics to determine the loading dose for a clinical trial of canine status epilepticus	Coles, Lisa D.; Leppik, Ilo E.; Patterson, Edward E.; Rivers, Zachary; Mishra, Usha; Cloyd, James C.	EPILEPSIA	2015	10.1111/epi.12961	25952988
no								Levetiracetam monotherapy for treatment of structural epilepsy in dogs: 19 cases (2010-2015)	Kelly, Darren; Raimondi, Francesca; Shihab, Nadia	VETERINARY RECORD	2017	10.1136/vr.104190	28847876
no								Transient neuromyopathy after bromide intoxication in a dog with idiopathic epilepsy	Steinmetz, Sonja; Tipold, Andrea; Bilzer, Thomas; Schenk, Henning Christian	IRISH VETERINARY JOURNAL	2012	10.1186/2046-0481-65-19	23216950
no								Successful Long-term Management of Pharmacoresistant Idiopathic Epilepsy in a French Bulldog	Kima, Yoon-Mi; Kim, Jung-Hyun	INTERNATIONAL JOURNAL OF APPLIED RESEARCH IN VETERINARY MEDICINE	2020
no								Zonisamide therapy for refractory idiopathic epilepsy in dogs	Dewey, CW; Guiliano, R; Boothe, DM; Berg, JM; Kortz, GD; Joseph, RJ; Budsberg, SC	JOURNAL OF THE AMERICAN ANIMAL HOSPITAL ASSOCIATION	2004	10.5326/0400285	15238558
no								Comparative subcutaneous and submuscular implantation of an electroencephalography device for long term electroencephalographic monitoring in dogs	Rogers, Casey B.; Meller, Sebastian; Meyerhoff, Nina; Volk, Holger A.	FRONTIERS IN VETERINARY SCIENCE	2024	10.3389/fvets.2024.1419792	39071780
no								Urinary neurotransmitter analysis and canine behavior assessment	Schmidt, Teresa; Meller, Sebastian; Talbot, Steven Roger; Packer, Rowena Mary Anne; Volk, Holger Andreas	FRONTIERS IN VETERINARY SCIENCE	2023	10.3389/fvets.2023.1124231	36814465
no								In-hospital evaluation of an app-based seizure detection system in dogs: timely detection of generalized tonic-clonic seizures	Hirashima, Junya; Saito, Miyoko; Hasegawa, Daisuke; Asada, Rikako; Kitagawa, Masato; Ito, Daisuke; Kanazono, Shinichi; Fujiwara, Koichi	FRONTIERS IN VETERINARY SCIENCE	2025	10.3389/fvets.2025.1558274	40365129
no								Pharmacokinetics and tolerability of a veterinary phenobarbital product in healthy dogs	Jukier, Tom; Gross, Amanda; Boothe, Dawn	FRONTIERS IN VETERINARY SCIENCE	2024	10.3389/fvets.2023.1307888	38249559
no								Clinical characterization of epileptic seizures in Pomeranians with idiopathic epilepsy or epilepsy of unknown cause	Yu, Yoshihiko; Hasegawa, Daisuke; Kanazono, Shinichi; Saito, Miyoko	JOURNAL OF VETERINARY INTERNAL MEDICINE	2022	10.1111/jvim.16578	36330863
no								Characteristics of epileptic episodes in UK dog breeds: an epidemiological approach	Short, A. D.; Dunne, A.; Lohi, H.; Boulton, S.; Carter, S. D.; Timofte, D.; Ollier, W. E. R.	VETERINARY RECORD	2011	10.1136/vr.d1901	21709047
no								Treatment with gabapentin of 11 dogs with refractory idiopathic epilepsy	Platt, S. R.; Adams, V.; Garosi, L. S.; Abramson, C. J.; Penderis, J.; De Stefani, A.; Matiasek, L.	VETERINARY RECORD	2006		17189599
no								Semi-supervised training data selection improves seizure forecasting in canines with epilepsy	Nasseri, Mona; Kremen, Vaclav; Nejedly, Petr; Kim, Inyong; Chang, Su-Youne; Jo, Hang Joon; Guragain, Hari; Nelson, Nathaniel; Patterson, Edward; Sturges, Beverly K.; Crowe, Chelsea M.; Denison, Tim; Brinkmann, Benjamin H.; Worrell, Gregory A.	BIOMEDICAL SIGNAL PROCESSING AND CONTROL	2020	10.1016/j.bspc.2019.101743	32863855
no								Impact of zinc-metabolism on canine aggression?	Juhr, NC; Brand, U; Behne, D	BERLINER UND MUNCHENER TIERARZTLICHE WOCHENSCHRIFT	2003		12894678
no								Behavioural changes in dogs with idiopathic epilepsy	Watson, Fraje; Packer, Rowena Mary Anne; Rusbridge, Clare; Volk, Holger Andreas	VETERINARY RECORD	2020	10.1136/vetrec-2018-105222
no								High-field MRI findings in epileptic dogs with a normal inter-ictal neurological examination	Phillipps, Stephanie; Goncalves, Rita	FRONTIERS IN VETERINARY SCIENCE	2025	10.3389/fvets.2024.1507861	39881720
no								The genetics of epilepsy in the Belgian tervuren and sheepdog	Oberbauer, AM; Grossman, DI; Irion, DN; Schaffer, AL; Eggleston, ML; Famula, TR	JOURNAL OF HEREDITY	2003	10.1093/jhered/esg010	12692163
no								Epilepsy is more than a simple seizure disorder: Causal relationships between epilepsy and its comorbidities	Peek, Saskia I.; Twele, Friederike; Meller, Sebastian; Packer, Rowena M. A.; Volk, Holger A.	VETERINARY JOURNAL	2024	10.1016/j.tvjl.2023.106061	38123062
no								Food for the brain: Feeding away epilepsy in dogs?	Bolbecher, Gisela	ZEITSCHRIFT FUER GANZHEITLICHE TIERMEDIZIN	2023	10.1055/a-2069-3459
no								Dietary medium chain triglycerides for management of epilepsy: New data from human, dog, and rodent studies	Han, Felicity Y.; Conboy-Schmidt, Lisa; Rybachuk, Galena; Volk, Holger A.; Zanghi, Brian; Pan, Yuanlong; Borges, Karin	EPILEPSIA	2021	10.1111/epi.16972	34169513
no								The Prospects of Non-EEG Seizure Detection Devices in Dogs	Bongers, Jos; Gutierrez-Quintana, Rodrigo; Stalin, Catherine Elizabeth	FRONTIERS IN VETERINARY SCIENCE	2022	10.3389/fvets.2022.896030	35677934
no								Peri-ictal magnetic resonance imaging characteristics in dogs with suspected idiopathic epilepsy	Nagendran, Aran; McConnell, James Fraser; De Risio, Luisa; Jose-Lopez, Roberto; Quintana, Rodrigo Gutierrez; Robinson, Kelsey; Platt, Simon R.; Masian, Daniel Sanchez; Maddox, Thomas; Goncalves, Rita	JOURNAL OF VETERINARY INTERNAL MEDICINE	2021	10.1111/jvim.16058	33559928
no								Epilepsy in Border Collies: Clinical Manifestation, Outcome, and Mode of Inheritance	Huelsmeyer, V.; Zimmermann, R.; Brauer, C.; Sauter-Louis, C.; Fischer, A.	JOURNAL OF VETERINARY INTERNAL MEDICINE	2010	10.1111/j.1939-1676.2009.0438.x	20391637
no								Improving seizure control in dogs with refractory epilepsy using gabapentin as an adjunctive agent	Govendir, M; Perkins, M; Malik, R	AUSTRALIAN VETERINARY JOURNAL	2005	10.1111/j.1751-0813.2005.tb13269.x	16255282
no								CANINE EPILEPSY SUPPORT	WHITE, P	VETERINARY RECORD	1994	10.1136/vr.135.6.144-b	7975110
no								Canine epilepsy: A genetic counselling programme for keeshonds	Hall, SJG; Wallace, ME	VETERINARY RECORD	1996	10.1136/vr.138.15.358	8737262
no								Successful Long-Term Management of Pharmacoresistant Idiopathic Epilepsy in a French Bulldog	Kim, Yoon-Mi; Kim, Jung-Hyun	INTERNATIONAL JOURNAL OF APPLIED RESEARCH IN VETERINARY MEDICINE	2020
no								LGI2 Truncation Causes a Remitting Focal Epilepsy in Dogs	Seppala, Eija H.; Jokinen, Tarja S.; Fukata, Masaki; Fukata, Yuko; Webster, Matthew T.; Karlsson, Elinor K.; Kilpinen, Sami K.; Steffen, Frank; Dietschi, Elisabeth; Leeb, Tosso; Eklund, Ranja; Zhao, Xiaochu; Rilstone, Jennifer J.; Lindblad-Toh, Kerstin; Minassian, Berge A.; Lohi, Hannes	PLOS GENETICS	2011	10.1371/journal.pgen.1002194	21829378
no								Canine idiopathic epilepsy: prevalence, risk factors and outcome associated with cluster seizures and status epilepticus	Monteiro, R.; Adams, V.; Keys, D.; Platt, S. R.	JOURNAL OF SMALL ANIMAL PRACTICE	2012	10.1111/j.1748-5827.2012.01251.x	22835069
no								Use of Levetiracetam in Epileptic Dogs with Chronic Kidney Disease: A Retrospective Study	Gim, So-Yeon; Song, Woo-Jin; Youn, Hwa-Young	VETERINARY SCIENCES	2021	10.3390/vetsci8110263	34822636
no								Effect of Chronic Administration of Phenobarbital, or Bromide, on Pharmacokinetics of Levetiracetam in Dogs with Epilepsy	Munana, K. R.; Nettifee-Osborne, J. A.; Papich, M. G.	JOURNAL OF VETERINARY INTERNAL MEDICINE	2015	10.1111/jvim.12548	25711374
no								Assessment of the prevalence and clinical features of cryptogenic epilepsy in dogs: 45 cases (2003-2011)	Schwartz, Malte; Munana, Karen R.; Nettifee-Osborne, Julie	JAVMA-JOURNAL OF THE AMERICAN VETERINARY MEDICAL ASSOCIATION	2013	10.2460/javma.242.5.651	23402412
no								Decrease in the Kainate-Induced Wet Dog Shake Behavior in Genetically Epilepsy-Prone Rats: Possible Involvement of an Impaired Synaptic Transmission to the 5-HT2A Receptor	Shin, Eun-Joo; Jeong, Ji Hoon; Chung, Yoon Hee; Kim, Tae-Woo; Shin, Chan Young; Kim, Won-Ki; Ko, Kwang-Ho; Kim, Hyoung-Chun	JOURNAL OF PHARMACOLOGICAL SCIENCES	2009	10.1254/jphs.09015SC	19609070
no								SEIZURES IN DOGS .3. INTRACEREBRAL CAUSES, IDIOPATHIC EPILEPSY	STEFFEN, F; JAGGY, A	PRAKTISCHE TIERARZT	1995
no								Status epilepticus in dogs and cats, part 2: treatment, monitoring, and prognosis	Golubovic, Susan Blades; Rossmeisl, John H., Jr.	JOURNAL OF VETERINARY EMERGENCY AND CRITICAL CARE	2017	10.1111/vec.12604	28445601
no								Seizure Forecasting and the Preictal State in Canine Epilepsy	Varatharajah, Yogatheesan; Iyer, Ravishankar K.; Berry, Brent M.; Worrell, Gregory A.; Brinkmann, Benjamin H.	INTERNATIONAL JOURNAL OF NEURAL SYSTEMS	2017	10.1142/S0129065716500465	27464854
no								Phenotypic characterization and quality of life of Labradoodles with idiopathic epilepsy and epilepsy of unknown cause	Mandigers, Paul J. J.; Meijs, Simone E.; Plonek, Marta; Santifort, Koen M.; Espineira, M. Montserrat Diaz	FRONTIERS IN VETERINARY SCIENCE	2024	10.3389/fvets.2024.1459260	39479204
no								Presence of Probst Bundles Indicate White Matter Remodeling in a Dog With Corpus Callosum Hypoplasia and Dysplasia	Wang-Leandro, Adriano; Dennler, Matthias; Beckmann, Katrin M.	FRONTIERS IN VETERINARY SCIENCE	2018	10.3389/fvets.2018.00260	30406119
no								Long-term outcome of epileptic dogs treated with implantable vagus nerve stimulators	Harcourt-Brown, Thomas R.; Carter, Michael	JOURNAL OF VETERINARY INTERNAL MEDICINE	2023	10.1111/jvim.16908	37864369
no								Owner reported management of interictal anxiety behaviours in canine epilepsy	Hobbs, Sarah Louise; Blackwell, Emily Jayne; Wetz, Katy Emma; Packer, Rowena Mary Anne	VETERINARY RECORD	2022	10.1002/vetr.1321	35064975
no								A Longitudinal Study of Survival in Belgian Shepherds with Genetic Epilepsy	Gullov, C. H.; Toft, N.; Berendt, M.	JOURNAL OF VETERINARY INTERNAL MEDICINE	2012	10.1111/j.1939-1676.2012.00977.x	22882455
no								Duration of constant rate infusion with diazepam or propofol for canine cluster seizures and status epilepticus	Cagnotti, Giulia; Ferrini, Sara; Di Muro, Giorgia; Avilii, Eleonora; Favole, Alessandra; D'Angelo, Antonio	FRONTIERS IN VETERINARY SCIENCE	2023	10.3389/fvets.2023.1247100	37675074
no								Bradycardia in dogs	Paslawska, U	MEDYCYNA WETERYNARYJNA	2002
no								Impact of canine epilepsy on judgement and attention biases	Hobbs, Sarah L.; Law, Tsz Hong; Volk, Holger A.; Younis, Chantal; Casey, Rachel A.; Packer, Rowena M. A.	SCIENTIFIC REPORTS	2020	10.1038/s41598-020-74777-4	33082493
no								Mild to moderate increases in activity are associated with increased seizure incidence in dogs with idiopathic epilepsy receiving anti-epileptic drugs	Cameron, S.; Grady, K. M.; Kent, S. P.; Sousa, M. M.	JOURNAL OF SMALL ANIMAL PRACTICE	2023	10.1111/jsap.13655	37572005
no								Severe haemoptysis associated with seizures in a dog	James, F. E.; Johnson, V. S.; Lenard, Z. M.; Mansfield, C. S.	NEW ZEALAND VETERINARY JOURNAL	2008	10.1080/00480169.2008.36814	18408796
no								MANAGING EPILEPTIC DOGS	THOMAS, WB	COMPENDIUM ON CONTINUING EDUCATION FOR THE PRACTICING VETERINARIAN	1994
no								Estimation of the prevalence of idiopathic epilepsy and structural epilepsy in a general population of 900 dogs undergoing MRI for epileptic seizures	Hall, Rachel; Labruyere, Julien; Volk, Holger; Cardy, Thomas James	VETERINARY RECORD	2020	10.1136/vr.105647	32303666
no								Add-on treatment with verapamil in pharmacoresistant canine epilepsy	Jambroszyk, Melanie; Tipold, Andrea; Potschka, Heidrun	EPILEPSIA	2011	10.1111/j.1528-1167.2010.02886.x	21219313
no								Hippocampal size did not differ between epileptic and non-epileptic dogs using volumetric and subjective methods	Lorincz, Borbala A.; Anson, Agustina; Handschuh, Stephan; Tichy, Alexander; Rowan, Conor; Lorincz, Balazs B.; Garamvolgyi, Rita	ACTA VETERINARIA HUNGARICA	2021	10.1556/004.2021.00006	33835940
no								Constant rate infusion of diazepam or propofol for the management of canine cluster seizures or status epilepticus	Cagnotti, Giulia; Ferrini, Sara; Di Muro, Giorgia; Borriello, Giuliano; Corona, Cristiano; Manassero, Luca; Avilii, Eleonora; Bellino, Claudio; D'Angelo, Antonio	FRONTIERS IN VETERINARY SCIENCE	2022	10.3389/fvets.2022.1005948	36467660
no								Investigating the potential for seizure prediction in dogs with idiopathic epilepsy: owner-reported prodromal changes and seizure triggers	Finnegan, Sarah Louise; Volk, Holger Andreas; Asher, Lucy; Daley, Monica; Packer, Rowena Mary Anne	VETERINARY RECORD	2020	10.1136/vr.105307	32444506
no								Benign idiopathic partial epilepsy and brain lesion	Stephani, U; Doose, H	EPILEPSIA	1999	10.1111/j.1528-1157.1999.tb00721.x	10080522
no								Extended release huperzine for the treatment of idiopathic epilepsy in dogs - a Case Report	Grant, Kylie L.; Long, Sam N.	FRONTIERS IN VETERINARY SCIENCE	2025	10.3389/fvets.2025.1518379	40151570
no								Determination of bromide in canine plasma using ion chromatography	Cox, S. K.; Whiton, A. M.; Bowman, H. L.	JOURNAL OF CHROMATOGRAPHY B-ANALYTICAL TECHNOLOGIES IN THE BIOMEDICAL AND LIFE SCIENCES	2008	10.1016/j.jchromb.2008.06.023	18599370
no								Identification of a Novel Idiopathic Epilepsy Risk Locus and a Variant in the CCDC85A Gene in the Dutch Partridge Dog	Beckers, Evy; Bhatti, Sofie F. M.; Van Poucke, Mario; Polis, Ingeborgh; Farnir, Frederic; Van Nieuwerburgh, Filip; Mandigers, Paul; Van Ham, Luc; Peelman, Luc; Broeckx, Bart J. G.	ANIMALS	2023	10.3390/ani13050810	36899667
no								A molecular study of hippocampus in dogs with convulsion during canine distemper virus encephalitis	Giulia, D'Intino; Francesca, Vaccari; Sandra, Sivilia; Alessandra, Scagliarini; Gualtiero, Gandini; Luciana, Giardino; Laura, Calza	BRAIN RESEARCH	2006	10.1016/j.brainres.2006.04.051	16765333
no								Electroencephalography as a diagnostic technique for canine neurological diseases	Wrzosek, Marcin	JOURNAL OF VETERINARY RESEARCH	2016	10.1515/jvetres-2016-0027
no								EFFECTS OF PHENOBARBITAL ADMINISTRATION ON RESULTS OF SERUM BIOCHEMICAL ANALYSES AND ADRENOCORTICAL FUNCTION-TESTS IN EPILEPTIC DOGS	CHAUVET, AE; FELDMAN, EC; KASS, PH	JOURNAL OF THE AMERICAN VETERINARY MEDICAL ASSOCIATION	1995		7591923
no								Thalamic deep brain stimulation modulates cycles of seizure risk in epilepsy	Gregg, Nicholas M.; Sladky, Vladimir; Nejedly, Petr; Mivalt, Filip; Kim, Inyong; Balzekas, Irena; Sturges, Beverly K.; Crowe, Chelsea; Patterson, Edward E.; Van Gompel, Jamie J.; Lundstrom, Brian N.; Leyde, Kent; Denison, Timothy J.; Brinkmann, Benjamin H.; Kremen, Vaclav; Worrell, Gregory A.	SCIENTIFIC REPORTS	2021	10.1038/s41598-021-03555-7	34930926
no								Automated sleep classification with chronic neural implants in freely behaving canines	Mivalt, Filip; Sladky, Vladimir; Worrell, Samuel; Gregg, Nicholas M.; Balzekas, Irena; Kim, Inyong; Chang, Su-youne; Montonye, Daniel R.; Duque-Lopez, Andrea; Krakorova, Martina; Pridalova, Tereza; Lepkova, Kamila; Brinkmann, Benjamin H.; Miller, Kai J.; Van Gompel, Jamie J.; Denison, Timothy; Kaufmann, Timothy J.; Messina, Steven A.; St Louis, Erik K.; Kremen, Vaclav; Worrell, Gregory A.	JOURNAL OF NEURAL ENGINEERING	2023	10.1088/1741-2552/aced21	37536320
no								Indications for the use of phenobarbital in the treatment of essential epilepsy in dogs	Cauzinille, L	PRATIQUE MEDICALE ET CHIRURGICALE DE L ANIMAL DE COMPAGNIE	1997
no								A cross-sectional study of epilepsy in Danish Labrador retrievers: Prevalence and selected risk factors	Berendt, M; Gredal, H; Pedersen, LG; Alban, L; Alving, J	JOURNAL OF VETERINARY INTERNAL MEDICINE	2002	10.1892/0891-6640(2002)016<0262:ACSOEI>2.3.CO;2	12041655
no								Euthyroid sick syndrome in dogs with idiopathic epilepsy before treatment with anticonvulsant drugs	von Klopmann, Thilo; Boettcher, Irene C.; Rotermund, Annett; Rohn, Karl; Tipold, Andrea	KLEINTIERPRAXIS	2007
no								A seizure response dog: video recording of reacting behaviour during repetitive prolonged seizures	Di Vito, Lidia; Naldi, Ilaria; Mostacci, Barbara; Licchetta, Laura; Bisulli, Francesca; Tinuper, Paolo	EPILEPTIC DISORDERS	2010	10.1684/epd.2010.0313	20472528
no								Status epilepticus in dogs and cats, part 1: etiopathogenesis, epidemiology, and diagnosis	Golubovic, Susan Blades; Rossmeisl, John H., Jr.	JOURNAL OF VETERINARY EMERGENCY AND CRITICAL CARE	2017	10.1111/vec.12605	28445615
no								Canine status epilepticus due to acute intoxication	Zimmermann, R.; Steinberg, T. A.; Raith, K.; Hulsmeyer, V.; Fischer, A.	TIERAERZTLICHE PRAXIS AUSGABE KLEINTIERE HEIMTIERE	2010	10.1055/s-0038-1622862	22215313
no								Segregation analysis of epilepsy in the Belgian tervueren dog	Famula, TR; Oberbauer, AM	VETERINARY RECORD	2000	10.1136/vr.147.8.218	10994924
no								Seizures in dogs	Podell, M	VETERINARY CLINICS OF NORTH AMERICA-SMALL ANIMAL PRACTICE	1996		8813750
no								Homeopathic prescribing for chronic conditions in feline and canine veterinary practice	Mathie, Robert T.; Baitson, Elizabeth S.; Hansen, Lise; Elliott, Mark F.; Hoare, John	HOMEOPATHY	2010	10.1016/j.homp.2010.05.010	20970093
no								Ketamine-dexmedetomidine combination and controlled mild hypothermia for the treatment of long-lasting and super-refractory status epilepticus in 3 dogs suffering from idiopathic epilepsy	Gioeni, Daniela; Di Cesare, Federica; D'Urso, Elisa Silvia; Rabbogliatti, Vanessa; Ravasio, Giuliano	JOURNAL OF VETERINARY EMERGENCY AND CRITICAL CARE	2020	10.1111/vec.12956	32372564
no								HPO-Shuffle: an associated gene prioritization strategy and its application in drug repurposing for the treatment of canine epilepsy	Wang, Shuguang; Meng, Xiangyu; Wang, Yuxing; Liu, Yemao; Xia, Jingbo	BIOSCIENCE REPORTS	2019	10.1042/BSR20191247	31427480
no								Using the incidence and impact of health conditions in guide dogs to investigate healthy ageing in working dogs	Caron-Lormier, G.; England, G. C. W.; Green, M. J.; Asher, L.	VETERINARY JOURNAL	2016	10.1016/j.tvjl.2015.10.046	26616425
no								The Effect of Vagus Nerve Stimulation on CSF Monoamines and the PTZ Seizure Threshold in Dogs	Martle, Valentine; Raedt, Robrecht; Waelbers, Tim; Smolders, Ilse; Vonck, Kristl; Boon, Paul; Van Hama, Luc; Duchateau, Luc; Bhatti, Sofie	BRAIN STIMULATION	2015	10.1016/j.brs.2014.07.032	25442153
no								Life-saving dogs	Fischer, Holger; Stoellberger, Claudia; Finsterer, Josef	CENTRAL EUROPEAN JOURNAL OF MEDICINE	2012	10.2478/s11536-011-0158-2
no								Prevalence of structural and idiopathic epilepsy in brachycephalic and non-brachycephalic dogs in the context of the International Veterinary Epilepsy Task Force guidelines	Prodger, A.; Khan, S.; Harris, G.	JOURNAL OF SMALL ANIMAL PRACTICE	2025	10.1111/jsap.13857	40133051
no								LGI Proteins and Epilepsy in Human and Animals	Pakozdy, A.; Patzl, M.; Zimmermann, L.; Jokinen, T. S.; Glantschnigg, U.; Kelemen, A.; Hasegawa, D.	JOURNAL OF VETERINARY INTERNAL MEDICINE	2015	10.1111/jvim.12610	26032921
no								EAR ACUPUNCTURE FOR TREATMENT OF EPILEPSY IN THE DOG	JANSSENS, LAA	PROGRESS IN VETERINARY NEUROLOGY	1993
no								Presumed zonisamide-induced blood dyscrasias in four dogs	Brandifino, Maria; Sinnott-Stutzman, Virginia; Sisson, Allen; Whelan, Megan	JOURNAL OF VETERINARY EMERGENCY AND CRITICAL CARE	2022	10.1111/vec.13222	35739607
no								Management of Refractory Epilepsy	Munana, Karen R.	TOPICS IN COMPANION ANIMAL MEDICINE	2013	10.1053/j.tcam.2013.06.007	24070684
no								Neurogenesis in a Young Dog With Epileptic Seizures	Borschensky, C. M.; Woolley, J. S.; Kipar, A.; Herden, C.	VETERINARY PATHOLOGY	2012	10.1177/0300985811429308	22194355
no								Effect of trained Seizure Alert Dogs� on frequency of tonic-clonic seizures	Strong, V; Brown, S; Huyton, M; Coyle, H	SEIZURE-EUROPEAN JOURNAL OF EPILEPSY	2002	10.1053/seiz.2001.0656	12160671
no								Features of stimulus-specific seizures in dogs with reflex epilepsy: 43 cases (2000-2014)	Shell, Linda; Scariano, Rachel; Rishniw, Mark	JAVMA-JOURNAL OF THE AMERICAN VETERINARY MEDICAL ASSOCIATION	2017	10.2460/javma.250.1.75	28001116
no								Euthyroid sick syndrome in dogs with idiopathic epilepsy before treatment with anticonvulsant drugs	von Klopmann, Thilo; Boettcher, Irene Christine; Rotermund, Annett; Rohn, Karl; Tipold, Andrea	JOURNAL OF VETERINARY INTERNAL MEDICINE	2006	10.1892/0891-6640(2006)20[516:ESSIDW]2.0.CO;2	16734083
no								Diagnostics in epilepsy - potential of magnetic resonance imaging	Drexlin, Jana C.; Schweizer, Daniela; Stein, Veronika M.	TIERAERZTLICHE PRAXIS AUSGABE KLEINTIERE HEIMTIERE	2021	10.1055/a-1322-9439	33588463
no								Idiopathic phenobarbital-responsive hypersialosis in the dog: an unusual form of limbic epilepsy?	Stonehewer, J; Mackin, AJ; Tasker, S; Simpson, JW; Mayhew, IG	JOURNAL OF SMALL ANIMAL PRACTICE	2000	10.1111/j.1748-5827.2000.tb03236.x	11023129
no								What New Modeling Approaches Will Help Us Identify Promising Drug Treatments?	Baraban, Scott C.; Loescher, Wolfgang	ISSUES IN CLINICAL EPILEPTOLOGY: A VIEW FROM THE BENCH	2014	10.1007/978-94-017-8914-1_23	25012385
no								Phenotypic characterization of idiopathic epilepsy and epilepsy of unknown cause in Irish Setters (vol 9, 1066094, 2022)	Plonek, Marta; Diaz-Espineira, Montse M.; Stassen, Quirine E. M.; Santifort, Koen M.; Leegwater, Peter A. J.; Mandigers, Paul J. J.	FRONTIERS IN VETERINARY SCIENCE	2023	10.3389/fvets.2023.1145556	36950536
no								25-Hydroxy vitamin D3 serum concentration in dogs with acute polyradiculoneuritis compared to matched controls	Laws, E. J.; Kathrani, A.; Harcourt-Brown, T. R.; Granger, N.; Rose, J. H.	JOURNAL OF SMALL ANIMAL PRACTICE	2018	10.1111/jsap.12791	29171025
no								Association between ABCB1 Genotype and Seizure Outcome in Collies with Epilepsy	Munana, K. R.; Nettifee-Osborne, J. A.; Bergman, R. L., Jr.; Mealey, K. L.	JOURNAL OF VETERINARY INTERNAL MEDICINE	2012	10.1111/j.1939-1676.2012.01006.x	22998209
no								Abnormal Behavior Episodes Associated With Zonisamide in Three Dogs: A Case Report	Kanazono, Shinichi; Ukai, Masayasu; Hiramoto, Akira	FRONTIERS IN VETERINARY SCIENCE	2021	10.3389/fvets.2021.763822	34778438
no								Long-term efficacy of imepitoin in the treatment of naive dogs affected by idiopathic epilepsy	Gallucci, A.; Gagliardo, T.; Menchetti, M.; Bianchi, E.; Bucci, D.; Gandini, G.	VETERINARY RECORD	2017	10.1136/vr.104187	28600446
no								Characterization of post-ictal clinical signs in dogs with idiopathic epilepsy: A questionnaire-based study	Nagendran, Aran; Nettifee, Julie A.; Carter, Dani; Munana, Karen R.	JOURNAL OF VETERINARY INTERNAL MEDICINE	2025	10.1111/jvim.17302	39831473
no								Serum pancreatic lipase immunoreactivity concentrations in dogs treated with potassium bromide and/or phenobarbital	Steiner, Joerg M.; Xenoulis, Panagiotis G.; Anderson, Joseph A.; Barr, A. Catherine; Williams, David A.	VETERINARY THERAPEUTICS	2008		18415945
no								Dog - Hypothyroidism - Neurology: What is the connection?	von Klopmann, Th.; Tipold, A.	TIERAERZTLICHE PRAXIS AUSGABE KLEINTIERE HEIMTIERE	2006
no								Forecasting Seizures Using Intracranial EEG Measures and SVM in Naturally Occurring Canine Epilepsy	Brinkmann, Benjamin H.; Patterson, Edward E.; Vite, Charles; Vasoli, Vincent M.; Crepeau, Daniel; Stead, Matt; Howbert, J. Jeffry; Cherkassky, Vladimir; Wagenaar, Joost B.; Litt, Brian; Worrell, Gregory A.	PLOS ONE	2015	10.1371/journal.pone.0133900	26241907
no								SEIZURE CLASSIFICATION IN DOGS FROM A NONREFERRAL-BASED POPULATION	PODELL, M; FENNER, WR; POWERS, JD	JOURNAL OF THE AMERICAN VETERINARY MEDICAL ASSOCIATION	1995		7782244
no								The use of unconventional diets and supplements in dogs with idiopathic epilepsy	Vynckier, P.; Verdoodt, F.; Bhatti, S. F. M.; Hesta, M.	VLAAMS DIERGENEESKUNDIG TIJDSCHRIFT	2024	10.21825/vdt.91620
no								INHIBITION OF EXPERIMENTAL SEIZURES IN CANINES BY REPETITIVE VAGAL-STIMULATION	ZABARA, J	EPILEPSIA	1992	10.1111/j.1528-1157.1992.tb01751.x	1464256
no								Temporal lobe epilepsy in cats	Pakozdy, Akos; Halasz, Peter; Klang, Andrea; Loerincz, Borbala A.; Schmidt, Martin J.; Glantschnigg-Eisl, Ursula; Binks, Sophie	VETERINARY JOURNAL	2023	10.1016/j.tvjl.2022.105941	36549606
no								DIFFUSION-WEIGHTED MAGNETIC RESONANCE IMAGING OF THE NORMAL CANINE BRAIN	Hartmann, Antje; Soeffler, Charlotte; Failing, Klaus; Schaubmar, Andreas; Kramer, Martin; Schmidt, Martin J.	VETERINARY RADIOLOGY & ULTRASOUND	2014	10.1111/vru.12170	24798796
no								Influence of idiopathic epilepsy on blood pressure and electrocardiography in dogs treated with phenobarbital	Trevisan, Yolanda Paim Arruda; de Freitas, Maria Sabrina; de Freitas, Maria Natalia; Konrad, Jaqueline; Bortolini, Juliano; Schipiura, Ana Carolina; de Freitas, Ana Flavia Borges; Pazzini, Sarah Szimanski; de Almeida, Arleana do Bom Parto Ferreira; Sousa, Valeria Regia Franco	VETERINARY WORLD	2024		38595650
no								Self-care and Epilepsy	Rostad, Stephen E.; Ghearing, Gena R.	CURRENT TREATMENT OPTIONS IN NEUROLOGY	2022	10.1007/s11940-022-00743-2
no								Focal Autonomic Seizures Manifesting With Prevailing Signs of Gastrointestinal Disorder in Dogs	Diop, Solene; Lyon, Elsa; Van Caenegem, Nicolas; Escriou, Catherine; Freiche, Valerie; Blot, Stephane	JOURNAL OF VETERINARY INTERNAL MEDICINE	2025	10.1111/jvim.70158	40497364
no								Regional brain perfusion changes during standard and microburst vagus nerve stimulation in dogs	Martle, Valentine; Peremans, Kathelijne; Raedt, Robrecht; Vermeire, Simon; Vonck, Kristl; Boon, Paul; Van Ham, Luc; Tshamala, Mulenda; Caemaert, Jacques; Dobbeleir, Andre; Duchateau, Luc; Waelbers, Tim; Gielen, Ingrid; Bhatti, Sofie	EPILEPSY RESEARCH	2014	10.1016/j.eplepsyres.2014.02.004	24630046
no								Electroencephalographic evaluation of gold wire implants inserted in acupuncture points in dogs with epileptic seizures	Goiz-Marquez, G.; Caballero, S.; Solis, H.; Rodriguez, C.; Sumano, H.	RESEARCH IN VETERINARY SCIENCE	2009	10.1016/j.rvsc.2008.05.019	18621407
no								Efficacy and safety of alfaxalone compared to propofol in canine refractory status epilepticus: a pilot study	Al Kafaji, Tania; Corda, Andrea; Charalambous, Marios; Murgia, Elsa; Tartari, Ilaria; Puci, Mariangela; Debidda, Pasquale; Gallucci, Antonella	FRONTIERS IN VETERINARY SCIENCE	2024	10.3389/fvets.2024.1383439	39040816
no								The volumetric evaluation of the canine cerebellum by using magnetic resonance imaging	Katalin, Foeldes; Borbala, Lorincz; Rita, Garamvoelgyi; Gabor, Bajzik; Richard, Tokai; Zsuzsanna, Lelovics; Imre, Repa	MAGYAR ALLATORVOSOK LAPJA	2013
no								A Review: Emergency Management of Dogs With Suspected Epileptic Seizures	Meland, Tessa; Carrera-Justiz, Sheila	TOPICS IN COMPANION ANIMAL MEDICINE	2018	10.1053/j.tcam.2018.03.004	29793724
no								Measurement of Neutrophil Gelatinase-Associated Lipocalin Concentration in Canine Cerebrospinal Fluid and Serum and Its Involvement in Neuroinflammation	Meyerhoff, Nina; Rohn, Karl; Carlson, Regina; Tipold, Andrea	FRONTIERS IN VETERINARY SCIENCE	2019	10.3389/fvets.2019.00315	31620456
no								Therapeutic serum drug concentrations in epileptic dogs treated with potassium bromide alone or in combination with other anticonvulsants: 122 cases (1992-1996)	Trepanier, LA; Van Schoick, A; Schwark, WS; Carrillo, J	JOURNAL OF THE AMERICAN VETERINARY MEDICAL ASSOCIATION	1998		9828942
no								High Frequency of a Single Nucleotide Substitution (c.-6-180T&gt;G) of the Canine MDR1/ABCB1 Gene Associated with Phenobarbital-Resistant Idiopathic Epilepsy in Border Collie Dogs	Mizukami, Keijiro; Yabuki, Akira; Chang, Hye-Sook; Uddin, Mohammad Mejbah; Rahman, Mohammad Mahbubur; Kushida, Kazuya; Kohyama, Moeko; Yamato, Osamu	DISEASE MARKERS	2013	10.1155/2013/695918	24302812
no								International veterinary epilepsy task force recommendations for systematic sampling and processing of brains from epileptic dogs and cats	Matiasek, Kaspar; Pumarola i Batlle, Marti; Rosati, Marco; Fernandez-Flores, Francisco; Fischer, Andrea; Wagner, Eva; Berendt, Mette; Bhatti, Sofie F. M.; De Risio, Luisa; Farquhar, Robyn G.; Long, Sam; Munana, Karen; Patterson, Edward E.; Pakozdy, Akos; Penderis, Jacques; Platt, Simon; Podell, Michael; Potschka, Heidrun; Rusbridge, Clare; Stein, Veronika M.; Tipold, Andrea; Volk, Holger A.	BMC VETERINARY RESEARCH	2015	10.1186/s12917-015-0467-9	26324339
no								International Veterinary Epilepsy Task Force recommendations for a veterinary epilepsy-specific MRI protocol	Rusbridge, Clare; Long, Sam; Jovanovik, Jelena; Milne, Marjorie; Berendt, Mette; Bhatti, Sofie F. M.; De Risio, Luisa; Farqhuar, Robyn G.; Fischer, Andrea; Matiasek, Kaspar; Munana, Karen; Patterson, Edward E.; Pakozdy, Akos; Penderis, Jacques; Platt, Simon; Podell, Michael; Potschka, Heidrun; Stein, Veronika M.; Tipold, Andrea; Volk, Holger A.	BMC VETERINARY RESEARCH	2015	10.1186/s12917-015-0466-x	26319136
no								Thai veterinarians' perceptions of cannabidiol products for dogs with osteoarthritis: a qualitative interview study	Nerapusee, Osot; Soontornvipart, Kumpanart; Pettong, Thanakrit; Phongsuchat, Nutkritta; Lunsucheep, Doungkamol; Patikorn, Chanthawat; Vimolmangkang, Sornkanok; Anantachoti, Puree	FRONTIERS IN VETERINARY SCIENCE	2023	10.3389/fvets.2023.1304180	38162477
no								Focal epilepsy in the Belgian shepherd: evidence for simple Mendelian inheritance	Berendt, M.; Gullov, C. H.; Fredholm, M.	JOURNAL OF SMALL ANIMAL PRACTICE	2009	10.1111/j.1748-5827.2009.00849.x	19954442
no								News in the canine and feline epilepsy 2023 Mini review	Pakozdy, Akos	MAGYAR ALLATORVOSOK LAPJA	2024	10.56385/magyallorv.2024.03.145-148
no								Safety and dosing of testosterone for hormone restoration in neutered dogs	Brent, Linda; Roeber, Florian; Weber, Eric; Chambers, Michael; Nett, Terry M.; Lissner, Elaine A.	BMC VETERINARY RESEARCH	2025	10.1186/s12917-025-04869-8	40629318
no								Diagnostic Utility of Wireless Video-Electroencephalography in Unsedated Dogs	James, F. M. K.; Cortez, M. A.; Monteith, G.; Jokinen, T. S.; Sanders, S.; Wielaender, F.; Fischer, A.; Lohi, H.	JOURNAL OF VETERINARY INTERNAL MEDICINE	2017	10.1111/jvim.14789	28758239
no								System for Detailed Monitoring of Dog's Vital Functions	Sec, David; Matyska, Jan; Klimova, Blanka; Cimler, Richard; Kuhnova, Jitka; Studnicka, Filip	COMPUTATIONAL COLLECTIVE INTELLIGENCE, ICCCI 2018, PT I	2018	10.1007/978-3-319-98443-8_39
no								Intracranial Injury after a Dog Attack in a Neonate	Nino-Taravilla, Carmen; Garcia-Salido, Alberto; Leoz-Gordillo, Ines; Garcia-Campos, Maria Teresa; Marquez-Perez, Trinidad Magdalena; Rozas-Gomez, Isabel; Serrano-Gonzalez, Ana	JOURNAL OF PEDIATRIC NEUROLOGY	2021	10.1055/s-0039-1697923
no								The relationship between DIRAS1 gene and idiopathic generalized epilepsy in the Turkish population	Kaplan, Ozlem; Pekmez, Murat; Akinci, Yasemin; Atakli, Hayrunisa Dilek; Eren, Fulya; Dirican, Ayten Ceyhan; Celik, Rabia Gokcen Gozubatik; Gul, Zeynep Bastug; Ozcelik, Emel Ur; Gul, Gunay; Sari, Huseyin; Ozkara, Cigdem	GENE REPORTS	2021	10.1016/j.genrep.2021.101177
no								Idiopathic epilepsy in dogs: owners' perspectives on management with phenobarbitone and/or potassium bromide	Chang, Y.; Mellor, D. J.; Anderson, T. J.	JOURNAL OF SMALL ANIMAL PRACTICE	2006	10.1111/j.1748-5827.2006.00203.x	17004949
no								Recent Advances in Radiotracer Imaging Hold Potential for Future Refined Evaluation of Epilepsy in Veterinary Neurology	Bankstahl, Marion; Bankstahl, Jens P.	FRONTIERS IN VETERINARY SCIENCE	2017	10.3389/fvets.2017.00218	29326952
no								Ethmoidal Meningoencephalocele in an Anatolian Shepherd Dog	Altunyuva, Dilruba Pervaz	KAFKAS UNIVERSITESI VETERINER FAKULTESI DERGISI	2024	10.9775/kvfd.2024.31535
no								Understanding the participation outcomes for persons with disability when partnered with assistance dogs: A scoping review	Futeran, Nicola; Mackenzie, Lynette; Wilkes-Gillan, Sarah; Dickson, Claire	AUSTRALIAN OCCUPATIONAL THERAPY JOURNAL	2022	10.1111/1440-1630.12801	35470459
no								SPONTANEOUS EPILEPSY IN DOGS - LONGTERM STUDIES ON A GROUP OF GENETICALLY RELATED ANIMALS	MARTINEK, Z; DAHME, E	ZENTRALBLATT FUR VETERINARMEDIZIN REIHE A-JOURNAL OF VETERINARY MEDICINE SERIES A-ANIMAL PHYSIOLOGY PATHOLOGY AND CLINICAL VETERINARY MEDICINE	1977		407748
no								Clinical signs, risk factors, and outcomes associated with bromide toxicosis (bromism) in dogs with idiopathic epilepsy	Rossmeisl, John H., Jr.; Inzana, Karen D.	JAVMA-JOURNAL OF THE AMERICAN VETERINARY MEDICAL ASSOCIATION	2009	10.2460/javma.234.11.1425	19480623
no								Accumulation of Laforin and Other Related Proteins in Canine Lafora Disease With EPM2B Repeat Expansion	Chambers, James K.; Thongtharb, Atigan; Shiga, Takanori; Azakami, Daigo; Saito, Miyoko; Sato, Masumi; Morozumi, Motoji; Nakayama, Hiroyuki; Uchida, Kazuyuki	VETERINARY PATHOLOGY	2018	10.1177/0300985818758471	29444631
no								Higher prevalence of seizure activity in a small population of atopic dogs: a retrospective breed- and age-matched study	Herrmann, Ina; Kradischnig, Clarissa; Skor, Ondrej; Pakozdy, Akos; Panakova, Lucia	VETERINARY DERMATOLOGY	2021	10.1111/vde.12913	33245178
no								PSYCHOMOTOR EPILEPSY ASSOCIATED WITH METASTATIC THYMOMA IN A DOG	SORDE, A; PUMAROLA, M; FONDEVILA, MD; MANTECA, X	JOURNAL OF SMALL ANIMAL PRACTICE	1994	10.1111/j.1748-5827.1994.tb01724.x
no								Pharmacological-control of canine epilepsy	Hilsenroth, R	CANINE PRACTICE	1999
no								Analysis of clinical cases of dogs with cardiogenic fainting	Paslawska, U; Noszczyk-Nowak, A; Zysko, D; Gajek, J; Nicpon, J	MEDYCYNA WETERYNARYJNA-VETERINARY MEDICINE-SCIENCE AND PRACTICE	2006
no								Editorial: Epilepsy in veterinary science	Fischer, Andrea; Volk, Holger Andreas	FRONTIERS IN VETERINARY SCIENCE	2023	10.3389/fvets.2023.1200311	37266380
no								Idiopathic Epilepsy in the Italian Spinone in the United Kingdom: Prevalence, Clinical Characteristics, and Predictors of Survival and Seizure Remission	De Risio, L.; Newton, R.; Freeman, J.; Shea, A.	JOURNAL OF VETERINARY INTERNAL MEDICINE	2015	10.1111/jvim.12599	25929270
no								Leader of the pack: gene mapping in dogs and other model organisms	Karlsson, Elinor K.; Lindblad-Toh, Kerstin	NATURE REVIEWS GENETICS	2008	10.1038/nrg2382	18714291
no								The use of imepitoin (Pexion <SUP>TM</SUP>) on fear and anxiety related problems in dogs - a case series	McPeake, Kevin J.; Mills, Daniel S.	BMC VETERINARY RESEARCH	2017	10.1186/s12917-017-1098-0	28610629
no								Incidence, risk factors, and outcomes for early postoperative seizures in dogs with rostrotentorial brain tumors after intracranial surgery	Parker, Rell L.; Du, John; Shinn, Richard L.; Drury, Adam G.; Hsu, Fang-Chi; Roberston, John L.; Cecere, Thomas E.; Arendse, Avril U.; Rossmeisl, John H.	JOURNAL OF VETERINARY INTERNAL MEDICINE	2022	10.1111/jvim.16391	35170074
no								Canine epilepsy: The drug don't work	Lowrie, Mark	IRISH VETERINARY JOURNAL	2010
no								The efficacy and tolerability of levetiracetam in pharmacoresistant epileptic dogs	Volk, Holger A.; Matiasek, Lara A.; Feliu-Pascual, Alejandro Lujan; Platt, Simon R.; Chandler, Kate E.	VETERINARY JOURNAL	2008	10.1016/j.tvjl.2007.03.002	17468024
no								Feline Epilepsy	Heller, Heidi Barnes	VETERINARY CLINICS OF NORTH AMERICA-SMALL ANIMAL PRACTICE	2018	10.1016/j.cvsm.2017.08.011	29037435
no								Phenotype, inheritance characteristics, and risk factors for idiopathic epilepsy in Finnish Spitz dogs	Viitmaa, Ranno; Cizinauskas, Sigitas; Orro, Toomas; Niilo-Rama, Meri; Gordin, Emilia; Lohi, Hannes; Seppala, Eija H.; Bragge, Hanna; Snellman, Matjatta	JAVMA-JOURNAL OF THE AMERICAN VETERINARY MEDICAL ASSOCIATION	2013		24050567
no								CANINE EPILEPSY	EVANS, JM; CROFT, PG	JOURNAL OF SMALL ANIMAL PRACTICE	1986	10.1111/j.1748-5827.1986.tb02532.x
no								Epilepsy in veterinary patients: perspectives of Dutch veterinarians in first-line practice	Santifort, Koen Maurits; Hamers, Maud; Mandigers, Paul	VETERINARY RECORD	2020	10.1136/vr.105806	32727932
no								Epileptogenesis and Companion Animals	Patterson, Edward (Ned) E.	TOPICS IN COMPANION ANIMAL MEDICINE	2013	10.1053/j.tcam.2013.06.010	24070680
no								CANINE EPILEPSY	CUNNINGHAM, JG	JOURNAL OF THE AMERICAN VETERINARY MEDICAL ASSOCIATION	1970
no								CANINE EPILEPSY	WHEELER, SJ; SHARP, N; KORNEGAY, JN	VETERINARY RECORD	1988	10.1136/vr.122.17.422	3394231
no								CANINE EPILEPSY	CROFT, PG	VETERINARY RECORD	1988	10.1136/vr.122.10.238	3363819
no								NHLRC1 homozygous dodecamer expansion in a Newfoundland dog with Lafora disease	Mari, L.; Comero, G.; Mueller, E.; Kuehnlein, P.; Kehl, A.	JOURNAL OF SMALL ANIMAL PRACTICE	2021	10.1111/jsap.13396	34263924
no								Pharmacokinetics, efficacy, and safety of cannabidiol in dogs: an update of current knowledge	Di Salvo, Alessandra; Conti, Maria Beatrice; della Rocca, Giorgia	FRONTIERS IN VETERINARY SCIENCE	2023	10.3389/fvets.2023.1204526	37456953
no								New Advances in Attention-Deficit/Hyperactivity Disorder-like Dogs	Gonzalez-Martinez, Angela; de Miguel, Susana Muniz; Dieguez, Francisco Javier	ANIMALS	2024	10.3390/ani14142067	39061529
no								Evaluation of the blood neutrophil-to-lymphocyte ratio as a biomarker for meningoencephalitis of unknown etiology in dogs	Park, Jooyoung; Lee, Dohee; Yun, Taesik; Koo, Yoonhoi; Chae, Yeon; Kim, Hakhyun; Yang, Mhan-Pyo; Kang, Byeong-Teck	JOURNAL OF VETERINARY INTERNAL MEDICINE	2022	10.1111/jvim.16512	35929724
no								CANINE EPILEPSY	LONG, RD	VETERINARY RECORD	1988	10.1136/vr.122.5.119	3363840
no								Long-term daily feeding of cannabidiol is well-tolerated by healthy dogs	Bradley, Sophie; Young, Scott; Bakke, Anne Marie; Holcombe, Lucy; Waller, Daniel; Hunt, Alysia; Pinfold, Kathleen; Watson, Phillip; Logan, Darren W.	FRONTIERS IN VETERINARY SCIENCE	2022	10.3389/fvets.2022.977457	36213402
no								Seizure occurrence in dogs under primary veterinary care in the UK: prevalence and risk factors	Erlen, Alexander; Potschka, Heidrun; Volk, Holger A.; Sauter-Louis, Carola; O'Neill, Dan G.	JOURNAL OF VETERINARY INTERNAL MEDICINE	2018	10.1111/jvim.15290	30216557
no								Thyroid function and serum hepatic enzyme activity in dogs after phenobarbital administration	Gieger, TL; Hosgood, G; Taboada, J; Wolfsheimer, KJ; Mueller, PB	JOURNAL OF VETERINARY INTERNAL MEDICINE	2000	10.1892/0891-6640(2000)014<0277:TFASHE>2.3.CO;2	10830541
no								A rare finding of double Barr bodies and X-monosomy/X-trisomy mosaicism in a dog with presumed idiopathic epilepsy	Noto, Nicholas T.; Raudsepp, Terje; Kolb, Ellie; Hague, Devon W.; Lara, Melissa M.; Rosser, Michael F.	VETERINARY CLINICAL PATHOLOGY	2023	10.1111/vcp.13261	37448119
no								MAGNETIC RESONANCE IMAGING OF INTRACRANIAL INFLAMMATORY CONDITIONS IN DOGS: SENSITIVITY OF SUBTRACTION IMAGES VERSUS PRE- AND POST-GADOLINIUM T1-WEIGHTED IMAGE PAIRS	Dirrig, Helen; Lamb, Christopher R.	VETERINARY RADIOLOGY & ULTRASOUND	2016	10.1111/vru.12371	27144775
no								Concordance between presumptive and tomographic diagnosis in dogs with encephalic and spinal diseases	Salinas, Eben C.; Falcon, Nestor P.	REVISTA DE INVESTIGACIONES VETERINARIAS DEL PERU	2020	10.15381/rivep.v31i3.18167
no								Suspected Phenobarbital-Induced Pseudolymphoma in a Dog	Lampe, R.; Manens, J.; Sharp, N.	JOURNAL OF VETERINARY INTERNAL MEDICINE	2017	10.1111/jvim.14818	28865097
no								Investigating epilepsy in dogs	Stalin, Kate	VETERINARY RECORD	2012	10.1136/vr.e2340	22467822
no								First-line management of canine status epilepticus at home and in hospital-opportunities and limitations of the various administration routes of benzodiazepines	Charalambous, Marios; Volk, Holger A.; Luc Van Ham; Bhatti, Sofie F. M.	BMC VETERINARY RESEARCH	2021	10.1186/s12917-021-02805-0	33663513
no								Effects of Chloride in the Diet on Serum Bromide Concentrations in Dogs	Togawa, Go; Saito, Miyoko; Iwata, Shinsuke; Watanabe, Naoyuki; Orito, Kensuke	INTERNATIONAL JOURNAL OF APPLIED RESEARCH IN VETERINARY MEDICINE	2018
no								Demyelinating peripheral polyradiculoneuropathy associated with the use of carbamazepine in dog: case report	Caramalac, S. M.; Caramalac, S. M.; Fernandes, T. D.; Palumbo, M. I. P.	ARQUIVO BRASILEIRO DE MEDICINA VETERINARIA E ZOOTECNIA	2018	10.1590/1678-4162-10398
no								Effect of timing of blood collection on serum phenobarbital concentrations in dogs with epilepsy	Levitski, RE; Trepanier, LA	JOURNAL OF THE AMERICAN VETERINARY MEDICAL ASSOCIATION	2000	10.2460/javma.2000.217.200	10909458
no								Genome-wide association study of idiopathic epilepsy in the Italian Spinone dog breed	Jenkins, Christopher A.; De Risio, Luisa; Lophatananon, Artitaya; Lewis, Thomas W.; Foster, Donna; Johnson, Jim; Lohi, Hannes; Mellersh, Cathryn S.; Ricketts, Sally L.	PLOS ONE	2025	10.1371/journal.pone.0315546	40043055
no								Telmisartan as an add-on treatment for dogs with refractory idiopathic epilepsy: a nonrandomized, uncontrolled, open-label clinical trial	Hanael, Erez; Chai, Orit; Konstanitin, Lilach; Gibeon, Laura; Rapaport, Kira; Ruggeri, Marco; Friedman, Alon; Shamir, Merav H.	JAVMA-JOURNAL OF THE AMERICAN VETERINARY MEDICAL ASSOCIATION	2022	10.2460/javma.20.12.0683	35201995
no								International Veterinary Epilepsy Task Force consensus reports on epilepsy definition, classification and terminology, affected dog breeds, diagnosis, treatment, outcome measures of therapeutic trials, neuroimaging and neuropathology in companion animals	Volk, Holger A.	BMC VETERINARY RESEARCH	2015	10.1186/s12917-015-0460-3	26316043
no								Population pharmacokinetics of extended-release levetiracetam in epileptic dogs when administered alone, with phenobarbital or zonisamide	Munana, Karen R.; Otamendi, Arturo J.; Nettifee, Julie A.; Papich, Mark G.	JOURNAL OF VETERINARY INTERNAL MEDICINE	2018	10.1111/jvim.15298	30238679
no								Anticonvulsant efficacy of the low-affinity partial benzodiazepine receptor agonist ELB 138 in a dog seizure model and in epileptic dogs with spontaneously recurrent seizures	L�scher, W; Potschka, H; Rieck, T; Tipold, T; Rundfeldt, T	EPILEPSIA	2004	10.1111/j.0013-9580.2004.21204.x	15461677
no								Mesenteric Hernia with Intestinal Incarceration in a Dog	Fae, Alice; Gonzalez, Larissa Covaleski; de Jesus, Bruna Pioner; Simao, Beatriz Lopes; de Souza, Isis Moukaddem; Henriques Maia, Thais Lima; Ehlers, Eleonora Camara; Barreto Coelho, Ana Carolina	ACTA SCIENTIAE VETERINARIAE	2024	10.22456/1679-9216.136593
no								Computerised decision support in veterinary medicine, exemplified in a canine idiopathic epilepsy care pathway	Fox, K.; Fox, J.; Bexfield, N.; Freeman, P.	JOURNAL OF SMALL ANIMAL PRACTICE	2021	10.1111/jsap.13345	34155645
no								Antiepileptic drugs' tolerability and safety - a systematic review and meta-analysis of adverse effects in dogs	Charalambous, Marios; Shivapour, Sara K.; Brodbelt, David C.; Volk, Holger A.	BMC VETERINARY RESEARCH	2016	10.1186/s12917-016-0703-y	27206489
no								The Pharmacology of Imepitoin: The First Partial Benzodiazepine Receptor Agonist Developed for the Treatment of Epilepsy	Rundfeldt, Chris; Loescher, Wolfgang	CNS DRUGS	2014	10.1007/s40263-013-0129-z	24357084
no								Evaluation of heart rate variability in dogs during standard and microburst vagus nerve stimulation: A pilot study	Martle, Valentine; Bavegems, Valerie; Luc Van Ham; Boon, Paul; Vonck, Kristl; Raedt, Robrecht; Sys, Stanislas; Bhatti, Sofie	VETERINARY JOURNAL	2014	10.1016/j.tvjl.2014.09.009	25296848
no								Cutaneous Adverse Drug Reactions in Dogs Treated with Antiepileptic Drugs	Koch, Tina; Mueller, Ralf S.; Dobenecker, Britta; Fischer, Andrea	FRONTIERS IN VETERINARY SCIENCE	2016	10.3389/fvets.2016.00027	27148543
no								Addisonian crisis in a dog treated with phenobarbitone	Simerdova, V.; Hajek, I.; Schanilec, P.	AUSTRALIAN VETERINARY JOURNAL	2015	10.1111/avj.12301	25817975
no								Seizures following head trauma in dogs: 259 cases (1999-2009)	Friedenberg, Steven G.; Butler, Amy L.; Wei, Lai; Moore, Sarah A.; Cooper, Edward S.	JAVMA-JOURNAL OF THE AMERICAN VETERINARY MEDICAL ASSOCIATION	2012	10.2460/javma.241.11.1479	23176240
no								Two rare cases of brain tumours in dogs	Soltysiak, Z; Dzimira, S; Nowak, M	MEDYCYNA WETERYNARYJNA-VETERINARY MEDICINE-SCIENCE AND PRACTICE	2003
no								Empowering international canine inherited disorder management	Wilson, Bethany J.; Wade, Claire M.	MAMMALIAN GENOME	2012	10.1007/s00335-011-9366-y	22080289
no								Gluten serological testing in various dog breeds with paroxysmal dyskinesia	Rogers, Casey B.; Meyerhoff, Nina; Volk, Holger A.	FRONTIERS IN VETERINARY SCIENCE	2023	10.3389/fvets.2023.1119441	36937013
no								Bromide Dose in Dogs With Epilepsy Living Close to Coastal Areas and Living More Inland: A Retrospective Observational Study	Lichtenauer, Esther A.; Evers, Bas; van den Broek, Jan; Mandigers, Paul J. J.	FRONTIERS IN VETERINARY SCIENCE	2022	10.3389/fvets.2022.906288	35647090
no								Terminology and Classification of Seizures and Epilepsy in Veterinary Patients	Mariani, Christopher L.	TOPICS IN COMPANION ANIMAL MEDICINE	2013	10.1053/j.tcam.2013.06.008	24070679
no								What can we learn from the hair of the dog? Complex effects of endogenous and exogenous stressors on canine hair cortisol	Packer, Rowena M. A.; Davies, Alexander M.; Volk, Holger A.; Puckett, Holly L.; Hobbs, Sarah L.; Fowkes, Robert C.	PLOS ONE	2019	10.1371/journal.pone.0216000	31116735
no								Epilepsy research: Occurrences of sudden death in dogs with epilepsy may be numbered	Scorza, Carla A.; Arida, Ricardo M.; Cavalheiro, Esper A.; Scorza, Fulvio A.	EPILEPSY & BEHAVIOR	2010	10.1016/j.yebeh.2010.07.028	20801088
no								High-resolution micro-SPECT to evaluate the regional brain perfusion in the adult Beagle dog	Martle, V.; Peremans, K.; Van Ham, L.; Vermeire, S.; Waelbers, T.; Dobbeleir, A.; Gielen, I.; Boon, P.; Claes, K.; Bhatti, S.	RESEARCH IN VETERINARY SCIENCE	2013	10.1016/j.rvsc.2012.11.005	23261153
no								Diagnostic value of cerebrospinal fluid analysis in a population of dogs with suspected idiopathic epilepsy	Coelho, Ana Maria; Maddox, Thomas W.; Sanchez-Masian, Daniel; Goncalves, Rita	VETERINARY RECORD	2019	10.1136/vetrec-2019-105438
no								Electrocorticographic and histological findings in a Shetland sheepdog with intractable epilepsy	Hasegawa, D; Fujita, M; Nakamura, S; Takahashi, K; Orima, H	JOURNAL OF VETERINARY MEDICAL SCIENCE	2002	10.1292/jvms.64.277	11999451
no								Feasibility of Seizure Risk Prediction Using Intracranial EEG Measurements in Dogs	Yaghouby, Farid; Madahian, Behrouz; Mirinejad, Hossein; Sunderam, Sridhar	2015 41ST ANNUAL NORTHEAST BIOMEDICAL ENGINEERING CONFERENCE (NEBEC)	2015
no								Levetiracetam Rectal Administration in Healthy Dogs	Peters, R. K.; Schubert, T.; Clemmons, R.; Vickroy, T.	JOURNAL OF VETERINARY INTERNAL MEDICINE	2014	10.1111/jvim.12269	24417468
no								Canine idiopathic epilepsy	Hall, SJG	JOURNAL OF SMALL ANIMAL PRACTICE	1999	10.1111/j.1748-5827.1999.tb03791.x	10340251
no								Correlation between semiautomated magnetic resonance imaging volumetry of the cingulate gyrus and interictal epileptiform discharge lateralization in dogs with idiopathic epilepsy	Banasik, Aleksandra; Wrzosek, Marcin; Drobot, Paulina; Owsinska-Schmidt, Karolina; Brewinska, Laura; Zimny, Anna; Podgorski, Przemyslaw	JOURNAL OF VETERINARY INTERNAL MEDICINE	2024	10.1111/jvim.17178	39189832
no								Advances in radiofrequency ablation of the cerebral cortex in primates using the venous system: Improvements for treating epilepsy with catheter ablation technology	Henz, Benhur D.; Friedman, Paul A.; Bruce, Charles J.; Holmes, David R.; Bower, Mark; Madhavan, Malini; DeSimone, Christopher V.; Wahnschaffe, Douglas; Berhow, Steven; Danielsen, Andrew J.; Ladewig, Dorothy J.; Mikell, Susan B.; Johnson, Susan B.; Suddendorf, Scott H.; Kara, Tomas; Worrell, Gregory A.; Asirvatham, Samuel J.	EPILEPSY RESEARCH	2014	10.1016/j.eplepsyres.2014.04.002	24836846
no								Neurological symptoms, treatment and pathomorphology of primary and secondary metastatic brain neoplasm in dogs	Wrzosek, M; Soltysiak, Z; Popiel, J; Nicpon, J; Nowak, M	MEDYCYNA WETERYNARYJNA	2004
no								Role of Gut Microbiota through Gut-Brain Axis in Epileptogenesis: A Systematic Review of Human and Veterinary Medicine	Gernone, Floriana; Uva, Annamaria; Silvestrino, Marco; Cavalera, Maria Alfonsa; Zatelli, Andrea	BIOLOGY-BASEL	2022	10.3390/biology11091290	36138769
no								Prevalence and characteristics of epilepsy in the Belgian shepherd variants Groenendael and Tervueren born in Denmark 1995-2004	Berendt, Mette; Gullov, Christina Hedal; Christensen, Stine Louise Krogh; Gudmundsdottir, Hulda; Gredal, Hanne; Fredholm, Merete; Alban, Lis	ACTA VETERINARIA SCANDINAVICA	2008	10.1186/1751-0147-50-51	19102738
no								Clinical, epidemiological and treatment aspects of Idiopathic Epilepsy in 25 Golden Retrievers: results of a long-term study	Lengweiler, C; Jaggy, A	SCHWEIZER ARCHIV FUR TIERHEILKUNDE	1999		10354741
no								Analysis of Early Assessable Risk Factors for Poor Outcome in Dogs With Cluster Seizures and Status Epilepticus	Cagnotti, Giulia; Ferrini, Sara; Ala, Ugo; Bettina, Claudio; Corona, Cristiano; Dappiano, Elena; Di Muro, Giorgia; Lulini, Barbara; Pepe, Ida; Roncone, Silvia; D'Angelo, Antonio	FRONTIERS IN VETERINARY SCIENCE	2020	10.3389/fvets.2020.575551	33195572
no								VARIATIONS IN MAGNETIC RESONANCE VENOGRAPHIC ANATOMY OF THE DORSAL DURAL VENOUS SINUS SYSTEM IN 51 DOGS	Fenn, Joe; Lam, Richard; Kenny, Patrick J.	VETERINARY RADIOLOGY & ULTRASOUND	2013	10.1111/vru.12041	23578353
no								Influence of Stainless Needle Electrodes and Silver Disk Electrodes over the Interhemispheric Cerebral Coherence Value in Vigil Dogs	Musteata, Mihai; Borcea, Denis Gabriel; Stefanescu, Raluca; Solcan, Gheorghe; Lacatus, Radu	SENSORS	2018	10.3390/s18113990	30453513
no								Case Report: Anti-GABAA Receptor Encephalitis in a Dog	Huenerfauth, Enrice I.; Bien, Christian G.; Bien, Corinna; Volk, Holger A.; Meyerhoff, Nina	FRONTIERS IN VETERINARY SCIENCE	2022	10.3389/fvets.2022.886711	35812851
no								Linear magnetic resonance imaging measurements of the hippocampal formation differ in young versus old dogs	Gardini, Anna; Taeymans, Olivier; Cherubini, Giunio Bruto; de Stefani, Alberta; Targett, Mike; Vettorato, Enzo	VETERINARY RECORD	2019	10.1136/vr.105243	31308154
no								A CLN8 nonsense mutation in the whole genome sequence of a mixed breed dog with neuronal ceroid lipofuscinosis and Australian Shepherd ancestry	Guo, Juyuan; Johnson, Gary S.; Brown, Holly A.; Provencher, Michele L.; da Costa, Ronaldo C.; Mhlanga-Mutangadura, Tendai; Taylor, Jeremy F.; Schnabel, Robert D.; O'Brien, Dennis P.; Katz, Martin L.	MOLECULAR GENETICS AND METABOLISM	2014	10.1016/j.ymgme.2014.05.014	24953404
no								Epidemiology of recurrent seizure disorders and epilepsy in cats under primary veterinary care in the United Kingdom	O'Neill, Dan Gerard; Phillipps, Stephanie A.; Egan, Jordon R.; Brodbelt, David; Church, David B.; Volk, Holger A.	JOURNAL OF VETERINARY INTERNAL MEDICINE	2020	10.1111/jvim.15881	32974979
no								Complete resolution of diffuse inflammatory tracheal stenosis in a dog	Costa, Maria Alexandra; Di Palma, Stefano; Dennis, Ruth; Selgas, Aida Gomez; Fernandez, Yordan	VETERINARY RECORD CASE REPORTS	2020	10.1136/vetreccr-2020-001101
no								Epilepsy and hippocampal neurodegeneration induced by glutamate decarboxylase inhibitors in awake rats	Salazar, Patricia; Tapia, Ricardo	EPILEPSY RESEARCH	2015	10.1016/j.eplepsyres.2015.06.014	26354164
no								Distal renal tubular acidosis and lethargy associated with zonisamide treatment in a dog with idiopathic epilepsy	Itoi, Takamasa; Akashi, Natsuki; Shimizu, Yuki; Sugimoto, Keisuke; Hata, Akihisa; Kutara, Kenji; Miyama, Takako Shimokawa; Kanda, Teppei	VETERINARY MEDICINE AND SCIENCE	2022	10.1002/vms3.905	35916390
no								Scientific Validation of Cannabidiol for Management of Dog and Cat Diseases	Alvarenga, Isabella Corsato; Panickar, Kiran S.; Hess, Hannah; McGrath, Stephanie	ANNUAL REVIEW OF ANIMAL BIOSCIENCES	2023	10.1146/annurev-animal-081122-070236	36790884
no								No major clinical impact of VAl66Met BDNF gene polymorphism on temporal lobe epilepsy	Bragatti, Jose Augusto; Schenkel, Laila Cigana; Torres, Carolina Machado; Manfro, Gisele Gus; Blaya, Carolina; de Souza, Ana Claudia; Gomes de Souza, Diogo Onofre; Saraiva-Pereira, Maria Luiza; Jardim, Laura Bannach; Leistner-Segal, Sandra; Bianchin, Marino Muxfeldt	EPILEPSY RESEARCH	2010	10.1016/j.eplepsyres.2009.10.003	19896331
no								Ketogenic diets: A systematic review of current scientific evidence and possible applicability in dogs and cats	Vendramini, Thiago H. A.; Amaral, Andressa R.; Rentas, Mariana F.; Nogueira, Juliana P. d. S.; Pedrinelli, Vivian; de Oliveira, Vinicius V.; Zafalon, Rafael V. A.; Brunetto, Marcio A.	JOURNAL OF ANIMAL PHYSIOLOGY AND ANIMAL NUTRITION	2024	10.1111/jpn.13913	38091342
no								Feline Epilepsy: An update	Baka, R. D.; Polizopoulou, Z. S.	JOURNAL OF THE HELLENIC VETERINARY MEDICAL SOCIETY	2019
no								Complex disease and phenotype mapping in the domestic dog	Hayward, Jessica J.; Castelhano, Marta G.; Oliveira, Kyle C.; Corey, Elizabeth; Balkman, Cheryl; Baxter, Tara L.; Casal, Margret L.; Center, Sharon A.; Fang, Meiying; Garrison, Susan J.; Kalla, Sara E.; Korniliev, Pavel; Kotlikoff, Michael I.; Moise, N. S.; Shannon, Laura M.; Simpson, Kenneth W.; Sutter, Nathan B.; Todhunter, Rory J.; Boyko, Adam R.	NATURE COMMUNICATIONS	2016	10.1038/ncomms10460	26795439
no								Association of temporal lobe epilepsy and obsessive-compulsive disorder in a patient successfully treated with right temporal lobectomy	Barbieri, V; Lo Russo, G; Francione, S; Scarone, S; Gambini, O	EPILEPSY & BEHAVIOR	2005	10.1016/j.yebeh.2005.02.010	15907757
no								Canine C-reactive protein measurements in cerebrospinal fluid by a time-resolved immunofluorimetric assay	Martinez-Subiela, Silvia; Caldin, Marco; Dolores Parra, Maria; Ottolini, Nicola; Bertolini, Giovanna; Bernal, Luis J.; Garcia-Martinez, Juan D.; Ceron, Jose J.	JOURNAL OF VETERINARY DIAGNOSTIC INVESTIGATION	2011	10.1177/104063871102300109	21217029
no								Expanded repeat in canine epilepsy	Lohi, H; Young, EJ; Fitzmaurice, SN; Rusbridge, C; Chan, EM; Vervoort, M; Turnbull, J; Zhao, XC; Ianzano, L; Paterson, AD; Sutter, NB; Ostrander, EA; Andr�, C; Shelton, GD; Ackerley, CA; Scherer, SW; Minassian, BA	SCIENCE	2005	10.1126/science.1102832	15637270
no								Electroencephalographic features of metabolic encephalopathy in dogs	Wrzosek, M.; Plonek, M.; Nicpon, J.	MEDYCYNA WETERYNARYJNA-VETERINARY MEDICINE-SCIENCE AND PRACTICE	2015
no								Epilepsy Personal Assistant Device-A Mobile Platform for Brain State, Dense Behavioral and Physiology Tracking and Controlling Adaptive Stimulation	Attia, Tal Pal; Crepeau, Daniel; Kremen, Vaclav; Nasseri, Mona; Guragain, Hari; Steele, Steven W.; Sladky, Vladimir; Nejedly, Petr; Mivalt, Filip; Herron, Jeffrey A.; Stead, Matt; Denison, Timothy; Worrell, Gregory A.; Brinkmann, Benjamin H.	FRONTIERS IN NEUROLOGY	2021	10.3389/fneur.2021.704170	34393981
no								The prevalence of the electrocardiographic J wave in the Petit Basset Griffon Vendeen compared to 10 different dog breeds	Rudling, E. H.; Schlamowitz, S.; Pipper, C. B.; Nilsson, E.; Hollmer, M.; Willesen, J. L.; Berendt, M.; Fredholm, M.; Gullov, C. H.; Christiansen, M.; Koch, J.	JOURNAL OF VETERINARY CARDIOLOGY	2016	10.1016/j.jvc.2015.12.001	26803198
no								Clinical, epidemiological and treatment results of idiopathic epilepsy in 54 labrador retrievers: A long-term study	Heynold, Y; Faissler, D; Steffen, F; Jaggy, A	JOURNAL OF SMALL ANIMAL PRACTICE	1997	10.1111/j.1748-5827.1997.tb02977.x	9121134
no								Risk factors for development of status epilepticus in dogs with idiopathic epilepsy and effects of status epilepticus on outcome and survival time:: 32 cases (1990-1996)	Saito, M; Mu�ana, KR; Sharp, NJH; Olby, NJ	JOURNAL OF THE AMERICAN VETERINARY MEDICAL ASSOCIATION	2001	10.2460/javma.2001.219.618	11549089
no								Seizure Susceptibility and Epileptogenesis in a Rat Model of Epilepsy and Depression Co-Morbidity	Epps, S. Alisha; Tabb, Kroshona D.; Lin, Sharon J.; Kahn, Alexa B.; Javors, Martin A.; Boss-Williams, Katherine A.; Weiss, Jay M.; Weinshenker, David	NEUROPSYCHOPHARMACOLOGY	2012	10.1038/npp.2012.141	22871911
no								The cost-effectiveness of seizure dogs for people with severe refractory epilepsy: Results from the EPISODE study	Bitzer, Michaela	GESUNDHEITSOEKONOMIE UND QUALITAETSMANAGEMENT	2025	10.1055/a-2549-1404
no								A phase-locked loop epilepsy network emulator	Watson, P. D.; Horecka, K. M.; Ratnam, R.; Cohen, N. J.	NEUROCOMPUTING	2016	10.1016/j.neucom.2015.08.082	26664133
no								How Owners of Epileptic Dogs Living in Italy Evaluate Their Quality of Life and That of Their Pet: A Survey Study	Masucci, Marisa; Di Stefano, Valeria; Donato, Giulia; Mangano, Cyndi; De Majo, Massimo	VETERINARY SCIENCES	2021	10.3390/vetsci8080140	34437462
no								Do pets reduce the likelihood of sudden unexplained death in epilepsy?	Terra, Vera C.; Sakamoto, Americo C.; Machado, Helio R.; Martins, Luciana D.; Cavalheiro, Esper A.; Arida, Ricardo M.; Stoellberger, Claudia; Finsterer, Josef; Scorza, Fulvio A.	SEIZURE-EUROPEAN JOURNAL OF EPILEPSY	2012	10.1016/j.seizure.2012.06.012	22796046
no								Treatment of Canine Idiopathic Epilepsy - Clinical Picture after Drug Interaction	Ribeiro, Diego; Leite, Amanda Perini; Alvim, Gabriela Rotatori; Costa, Lara Garcia; Chagas, Zayra Siqueira; de Lima Silva, Ana Karla; Silva Pereira, Ana Flavia; Nogueira, Rodrigo Bernardes	ACTA SCIENTIAE VETERINARIAE	2022	10.22456/1679-9216.121607
no								Clinical and Histopathological Findings of Hemorrhagic Progressive Myelomalacia after Lumbar Tap in 2 Dogs: Case Report	Schwab, Marcelo Luis; Ferrarina, Denis Antonio; Wrzesinski, Mathias Reginatto; Rauber, Julia da Silva; Ripplinger, Angel; Lamego, Eryca Ceolin; Flores, Mariana Martins; Mazzanti, Alexandre	TOPICS IN COMPANION ANIMAL MEDICINE	2022	10.1016/j.tcam.2022.100681	35718281
no								Cerebral hemorrhage in a dog with immune-mediated hemolytic anemia and concurrent thrombocytopenia - a case report	Colakoglu, Ekrem Cagatay; Haydardedeoglu, Ali Evren; Alihosseini, Hadi; Aydemir, Ece	MEDYCYNA WETERYNARYJNA-VETERINARY MEDICINE-SCIENCE AND PRACTICE	2021	10.21521/mw.6547
no								Canine epilepsy: integrating research in practice	Harcourt-Brown, Tom	VETERINARY RECORD	2013	10.1136/vr.f1979	23539654
no								Epilepsy:: definitions, classification, epidemiology	Derr�, G	POINT VETERINAIRE	2004
no								Use of video-electroencephalography as a first-line examination in veterinary neurology: development and standardization of electroencephalography in unsedated dogs and cats	Lyon, Elsa; Pochat, Herve; Blot, Stephane; Troupel, Thibaut; Van Caenegem, Nicolas; Besnard, Stephane; Escriou, Catherine	FRONTIERS IN VETERINARY SCIENCE	2024	10.3389/fvets.2024.1326165	38343449
no								The chaperone protein clusterin may serve as a cerebrospinal fluid biomarker for chronic spinal cord disorders in the dog	Shafie, Intan N. F.; McLaughlin, Mark; Burchmore, Richard; Lim, Mary Ann A.; Montague, Paul; Johnston, Pamela E. J.; Penderis, Jacques; Anderson, Thomas J.	CELL STRESS & CHAPERONES	2014	10.1007/s12192-013-0457-4	23990410
no								Cerebrospinal fluid and blood lactate concentrations as prognostic biomarkers in dogs with meningoencephalitis of unknown origin	Portero, M.; Martinez de Merlo, E.; Perez, C.; Benito, M.; Daza, M. A.; Fragio, C.	VETERINARY JOURNAL	2019	10.1016/j.tvjl.2019.105395	31836169
no								Diagnostic approach - when is it idiopathic epilepsy?	Hazenfratz, Michal; Taylor, Susan M.	JOURNAL OF FELINE MEDICINE AND SURGERY	2018	10.1177/1098612X18791873	30139320
no								Reducing the incidence of epileptic seizures in the Belgian Tervuren through selection	Famula, TR; Oberbauer, AM	PREVENTIVE VETERINARY MEDICINE	1998	10.1016/S0167-5877(97)00030-5	9500179
no								Canine idiopathic epilepsy - Response	Jaggy, A	JOURNAL OF SMALL ANIMAL PRACTICE	1999
no								Epilepsy in horses: Aetiological classification and predictive factors	Lacombe, V. A.; Mayes, M.; Mosseri, S.; Reed, S. M.; Fenner, W. R.; Ou, H. T.	EQUINE VETERINARY JOURNAL	2012	10.1111/j.2042-3306.2011.00527.x	22168451
no								Epilepsy in the Petit Basset Griffon Vendeen: Prevalence, Semiology, and Clinical Phenotype	Gullov, C. H.; Toft, N.; Baadsager, M. M. N.; Berendt, M.	JOURNAL OF VETERINARY INTERNAL MEDICINE	2011	10.1111/j.1939-1676.2011.00791.x	22092630
no								CANINE EPILEPSY TREATMENT TRIAL	READING, MJ	VETERINARY RECORD	1992
no								CANINE AND FELINE EPILEPSY	BRASS, W	KLEINTIERPRAXIS	1979
no								Canine epilepsy gene identified	[Anonymous]	VETERINARY RECORD	2005
no								Animal models of intractable epilepsy	Loscher, W	PROGRESS IN NEUROBIOLOGY	1997	10.1016/S0301-0082(97)00035-X	9364612
no								Epileptic seizures triggered by eating in dogs	Brocal, Josep; Lowrie, Mark; Wamsley, Gemma; Cauduro, Alberto; Mandigers, Paul; Gutierrez-Quintana, Rodrigo; Stalin, Catherine	JOURNAL OF VETERINARY INTERNAL MEDICINE	2020	10.1111/jvim.15773	32343869
no								Canine status epilepticus: a retrospective study of 50 cases	Platt, SR; Haag, M	JOURNAL OF SMALL ANIMAL PRACTICE	2002	10.1111/j.1748-5827.2002.tb00047.x	11996390
no								Phenobarbital administration every eight hours: improvement of seizure management in idiopathic epileptic dogs with decreased phenobarbital elimination half-life	Stabile, F.; Barnett, C. R.; De Risio, L.	VETERINARY RECORD	2017	10.1136/vr.104051	28062844
no								RALGAPA1 Deletion in Belgian Shepherd Dogs with Cerebellar Ataxia	Christen, Matthias; Zdora, Isabel; Leschnik, Michael; Jagannathan, Vidhya; Puff, Christina; Huenerfauth, Enrice; Volk, Holger A.; Baumgaertner, Wolfgang; Koch, Tessa C.; Schaefer, Wencke; Kleiter, Miriam; Leeb, Tosso	GENES	2023	10.3390/genes14081520	37628572
no								Update on therapy of canine epilepsy	Dowling, PM	CANADIAN VETERINARY JOURNAL-REVUE VETERINAIRE CANADIENNE	1999		12001345
no								Frequency of non-generalized tonic clonic seizures in a referral population of dogs	Chawner, E.; Ukai, M.; Sears, W.; James, F.	VETERINARY JOURNAL	2023	10.1016/j.tvjl.2023.105986	37141933
no								Age-related differences and sexual dimorphism in canine sleep spindles	Iotcheve, Ivaylo Borislavov; Kis, Anna; Turcsan, Borbala; Fernandez de Lara, Daniel Rodrigo Tejeda; Reicher, Vivien; Kubinyi, Eniko	SCIENTIFIC REPORTS	2019	10.1038/s41598-019-46434-y	31300672
no								Clinical characteristics and inheritance of idiopathic epilepsy in Vizslas	Patterson, EE; Mickelson, JR; Da, Y; Roberts, MC; McVey, AS; O'Brien, DP; Johnson, GS; Armstrong, RJ	JOURNAL OF VETERINARY INTERNAL MEDICINE	2003	10.1892/0891-6640(2003)017<0319:CCAIOI>2.3.CO;2	12774973
no								Mitochondrial DNA alterations in the domestic dog (Canis lupus familiaris) and their association with development of diseases: A review	Tkaczyk-Wlizlo, Angelika; Kowal, Krzysztof; Slaska, Brygida	MITOCHONDRION	2022	10.1016/j.mito.2022.02.001	35134592
no								Bilaterally Symmetric Focal Cortical Dysplasia in a Golden Retriever Dog	Casey, K. M.; Bollen, A. W.; Winger, K. M.; Vernau, K. M.; Dickinson, P. J.; Higgins, R. J.; Siso, S.	JOURNAL OF COMPARATIVE PATHOLOGY	2014	10.1016/j.jcpa.2014.08.002	25246180
no								Quality of life of dogs with chronic epilepsy	Rundfeldt, Chris	VETERINARY RECORD	2016	10.1136/vr.i3444	27339925
no								VETERINARY CARE OF THE BELGIAN MALINOIS MILITARY WORKING DOG	JENNINGS, PB	MILITARY MEDICINE	1991	10.1093/milmed/156.1.36	1900116
no								Intravenous and Intramuscular Allopregnanolone for Early Treatment of Status Epilepticus: Pharmacokinetics, Pharmacodynamics, and Safety in Dogs	Vuu, Irene; Patterson, Edward E.; Wu, Chun-Yi; Zolkowska, Dorota; Leppik, Ilo E.; Rogawski, Michael A.; Worrell, Gregory A.; Kremen, Vaclav; Cloyd, James C.; Coles, Lisa D.	JOURNAL OF PHARMACOLOGY AND EXPERIMENTAL THERAPEUTICS	2022	10.1124/jpet.121.000736	34862270
no								Gabapentin: Clinical Use and Pharmacokinetics in Dogs, Cats, and Horses	Di Cesare, Federica; Negro, Viviana; Ravasio, Giuliano; Villa, Roberto; Draghi, Susanna; Cagnardi, Petra	ANIMALS	2023	10.3390/ani13122045	37370556
no								Canine epilepsy: In search of a fitting end	Jeffery, Nick D.	VETERINARY JOURNAL	2014	10.1016/j.tvjl.2013.11.017	24440441
no								Diffusion-weighted imaging in kainic acid-induced complex partial status epilepticus in dogs	Hasegawa, D; Orima, H; Fujita, M; Nakamura, S; Takahashi, K; Ohkubo, S; Igarashi, H; Hashizume, K	BRAIN RESEARCH	2003	10.1016/S0006-8993(03)03041-5	12914972
no								The Effect of Acepromazine on Electroencephalographic Activity in Normal Sedated Dogs	Blaze, Cheryl A.; Faissler, Dominik; Schneider, Barbara; Maranda, Louise; Barton, Bruce; Simon, Robert F.; Dodman, Nicholas H.	INTERNATIONAL JOURNAL OF APPLIED RESEARCH IN VETERINARY MEDICINE	2016
no								The impact of service and hearing dogs on health-related quality of life and activity level: a Swedish longitudinal intervention study	Lundqvist, Martina; Levin, Lars-Ake; Roback, Kerstin; Alwin, Jenny	BMC HEALTH SERVICES RESEARCH	2018	10.1186/s12913-018-3014-0	29945630
no								Pharmacokinetics of oral gabapentin in greyhound dogs	KuKanich, Butch; Cohen, Rachael L.	VETERINARY JOURNAL	2011	10.1016/j.tvjl.2009.09.022	19854080
no								CLINICAL PHARMACOKINETICS OF PHENYTOIN IN THE DOG - A RE-EVALUATION	FREY, HH; LOSCHER, W	AMERICAN JOURNAL OF VETERINARY RESEARCH	1980		6784613
no								Manifestation of oculorenal syndrome in a dog chronically receiving zonisamide	Granger Jr, Kyle L.; Vogel, Helena; Frank, Chad; Bartner, Lisa R.; Hall, Kelly E.	VETERINARY RECORD CASE REPORTS	2024	10.1002/vrc2.756
no								Quantitation of normal canine hippocampus formation volume: Correlation of MRI with gross histology	Vullo, T; DeoNarine, V; Stallmeyer, MJB; Gomez, DG; Cahill, PT	MAGNETIC RESONANCE IMAGING	1996	10.1016/0730-725X(95)02083-6	8897370
no								Inter-observer agreement of canine and feline paroxysmal event semiology and classification by veterinary neurology specialists and non-specialists	Packer, Rowena M. A.; Berendt, Mette; Bhatti, Sofie; Charalambous, Marios; Cizinauskas, Sigitas; De Risio, Luisa; Farquhar, Robyn; Hampel, Rachel; Hill, Myfanwy; Mandigers, Paul J. J.; Pakozdy, Akos; Preston, Stephanie M.; Rusbridge, Clare; Stein, Veronika M.; Taylor-Brown, Fran; Tipold, Andrea; Volk, Holger A.	BMC VETERINARY RESEARCH	2015	10.1186/s12917-015-0356-2	25881213
no								Nonlinear mixed effects pharmacokinetic/pharmacodynamic analysis of the anticonvulsant ameltolide (LY201116) in a canine seizure model	Territo, P. R.; Shannon, H. E.; Newhall, K.; Barnhart, S. D.; Peters, S. C.; Engleking, D. R.; Bin, T.; Burnett, T. J.; Rodewald, J. M.; Abdul-Karim, B.; Freise, K. J.	JOURNAL OF VETERINARY PHARMACOLOGY AND THERAPEUTICS	2008	10.1111/j.1365-2885.2008.00995.x	19000280
no								LONG-TERM VIDEO-EEG IN CANINE EPILEPSY	Poma, Roberto; Ives, J.	EPILEPSIA	2009
no								Old dogs with new tricks: Detecting accelerated long-term forgetting by extending traditional measures	Miller, Laurie A.; Flanagan, Emma; Mothakunnel, Annu; Mohamed, Armin; Thayer, Zoe	EPILEPSY & BEHAVIOR	2015	10.1016/j.yebeh.2015.01.024	25825369
no								Lafora Disease in Two Beagle Dogs-Clinical and Anatomopathological Case Report	de Morais, Raphael Assis Leandro; Rodrigues, Alessandra; dos Santos, Marcos Vinicius Pereira; Mioto, Beatriz Cristiane; Mizobe, Ana Carolina; Molinaro, Eduarda Chiletto; Theodoro, Stephanie de Souza; Braz, Jaislane Bastos; Carciofi, Aulus Cavalieri; Vasconcelos, Rosemeri de Oliveira	ACTA VETERINARIA EURASIA	2025	10.5152/actavet.2025.24057
no								Comparison of caregivers' assessments of clinical outcome in dogs with idiopathic epilepsy administered levetiracetam, zonisamide, or phenobarbital monotherapy	Gristina, Bryanna R.; Waldron, Rennie J.; Nettifee, Julie A.; Munana, Karen R.	JAVMA-JOURNAL OF THE AMERICAN VETERINARY MEDICAL ASSOCIATION	2023	10.2460/javma.22.10.0469	36965471
no								IMPACT OF CANINE EPILEPSY ON COGNITIVE DYSFUNCTION	Packer, R. M. A.; McGreevy, P. D.; Salvin, H. E.; Valenzuela, M. J.; Volk, H. A.	EPILEPSIA	2017
no								Distributed brain co-processor for tracking spikes, seizures and behaviour during electrical brain stimulation	Sladky, Vladimir; Nejedly, Petr; Mivalt, Filip; Brinkmann, Benjamin H.; Kim, Inyong; St Louis, Erik K.; Gregg, Nicholas M.; Lundstrom, Brian N.; Crowe, Chelsea M.; Attia, Tal Pal; Crepeau, Daniel; Balzekas, Irena; Marks, Victoria S.; Wheeler, Lydia P.; Cimbalnik, Jan; Cook, Mark; Janca, Radek; Sturges, Beverly K.; Leyde, Kent; Miller, Kai J.; Van Gompel, Jamie J.; Denison, Timothy; Worrell, Grego…	BRAIN COMMUNICATIONS	2022	10.1093/braincomms/fcac115	35755635
no								Presumptive phenobarbital-induced systemic lupus erythematosus in a domestic dog	Phillips, Erin; Kornya, Matthew; Collier, Allison; Barry, Maureen; Morrison, Katherine; Reggeti, Felipe	JOURNAL OF VETERINARY INTERNAL MEDICINE	2023	10.1111/jvim.16882	37737539
no								ACUPUNCTURE THERAPY FOR THE TREATMENT OF INTRACTABLE, IDIOPATHIC EPILEPSY IN 5 DOGS	KLIDE, AM; FARNBACH, GC; GALLAGHER, SM	ACUPUNCTURE & ELECTRO-THERAPEUTICS RESEARCH	1987	10.3727/036012987816358931	2883839
no								Canine head trauma: an update	Platt, Simon; Freeman, Courtenay; Beltran, Elsa	IN PRACTICE	2016	10.1136/inp.i76
no								CAREGIVER SEIZURE MANAGEMENT SYSTEM IN CANINE EPILEPSY	Coles, L. D.; Cloyd, J. C.; Patterson, E. E.; Higgins, J.; Bland, M.; Sheffield, W. D.; Worrell, G.	EPILEPSIA	2011
no								Polyglucosan bodies in the prostatic stromal smooth muscles of aged dogs	Kamiya, Shinji; Yoshimura, Hisashi; Okada, Keina; Yoshida, Ayaka; Fukuda, Yuki; Yamamoto, Masami; Soeta, Satoshi; Takahashi, Kimimasa	HISTOLOGY AND HISTOPATHOLOGY	2017	10.14670/HH-11-818	27653948
no								The role of magnetic resonance imaging (MRI) in the diagnosis and differential diagnosis of epileptic dogs	Lorincz, Borbala Aranka; Anson, Agustina; Bajzik, Gabor; Csebi, Peter; Tichy, Alexander; Garamvolgyi, Rita	MAGYAR ALLATORVOSOK LAPJA	2017
no								DOGS AND HUMAN EPILEPSY	EDNEY, A	VETERINARY RECORD	1993	10.1136/vr.132.14.337	8488638
no								Approach to initial management of canine generalised epileptic seizures in primary-care veterinary practices in the United Kingdom	Green, M.; Lowrie, M.; Singleton, D.; Garosi, L.; McConnell, K.	JOURNAL OF SMALL ANIMAL PRACTICE	2022	10.1111/jsap.13543	36003061
no								Generalized myokymia, or neuromyotonia, or both in dogs with or without spinocerebellar ataxia	Vanhaesebrouck, An; Van Poucke, Mario; Stee, Kimberley; Granger, Nicolas; Ives, Edward; Van Soens, Iris; Cornelis, Ine; Bossens, Kenny; Peelman, Luc; Van Ham, Luc; Bhatti, Sofie F. M.	JOURNAL OF VETERINARY INTERNAL MEDICINE	2023	10.1111/jvim.16892	37905444
no								Canine Electroencephalography Electrode Positioning Using a Neuronavigation System	Rogers, Casey Beatrice; Meller, Sebastian; Meyerhoff, Nina; Volk, Holger Andreas	ANIMALS	2024	10.3390/ani14111539	38891586
no								Animal models of drug-resistant epilepsy	Potschka, Heidrun	EPILEPTIC DISORDERS	2012	10.1684/epd.2012.0532	22947487
no								Canine epilepsy gene mutation identified	Bradbury, J	LANCET NEUROLOGY	2005	10.1016/S1474-4422(05)01004-5	15744941
no								Long-term management of necrotizing meningoencephalitis in a pug dog	Hasegawa, T; Uchida, K; Sugimoto, M; Oyadomari, N; Naganobu, K; Kaseda, Y; Ogawa, H; Taura, Y; Matsuyama, K	CANINE PRACTICE	2000
no								Systematic review of antiepileptic drugs' safety and effectiveness in feline epilepsy	Charalambous, Marios; Pakozdy, Akos; Bhatti, Sofie F. M.; Volk, Holger A.	BMC VETERINARY RESEARCH	2018	10.1186/s12917-018-1386-3	29499762
no								INHERITANCE AND IDIOPATHIC CANINE EPILEPSY	CUNNINGHAM, JG; FARNBACH, GC	JOURNAL OF THE AMERICAN ANIMAL HOSPITAL ASSOCIATION	1988
no								EEG-Based Epilepsy Recognition via Federated Learning With Differential Privacy	Luo, Yuling; Jiang, Bingxiong; Qin, Sheng; Fu, Qiang; Zhang, Shunsheng	CONCURRENCY AND COMPUTATION-PRACTICE & EXPERIENCE	2025	10.1002/cpe.70072
no								Magnetic Resonance Imaging and Histopathologic Findings From a Standard Poodle With Neonatal Encephalopathy With Seizures	Yu, Yoshihiko; Hasegawa, Daisuke; Chambers, James K.; Kojima, Kazuhiro; Asada, Rikako; Johnson, Gary S.; Uchida, Kazuyuki	FRONTIERS IN VETERINARY SCIENCE	2020	10.3389/fvets.2020.578936	33244473
no								Association of Sphingosine-1-phosphate (S1P)/S1P Receptor-1 Pathway with Cell Proliferation and Survival in Canine Hemangiosarcoma	Rodriguez, A. M.; Graef, A. J.; LeVine, D. N.; Cohen, I. R.; Modiano, J. F.; Kim, J. -H.	JOURNAL OF VETERINARY INTERNAL MEDICINE	2015	10.1111/jvim.13570	26118793
no								Pharmacokinetics behavior of four cannabidiol preparations following single oral administration in dogs	Limsuwan, Sasithorn; Phonsatta, Natthaporn; Panya, Atikorn; Asasutjarit, Rathapon; Tansakul, Natthasit	FRONTIERS IN VETERINARY SCIENCE	2024	10.3389/fvets.2024.1389810	38725584
no								Canine model of idiopathic epilepsy.	Roberts, MC; Patterson, EE; Armstrong, PJ; Mickelson, JR	AMERICAN JOURNAL OF HUMAN GENETICS	2002
no								Metabolic and toxic causes of canine seizure disorders: A retrospective study of 96 cases	Brauer, Christina; Jambroszyk, Melanie; Tibold, Andrea	VETERINARY JOURNAL	2011	10.1016/j.tvjl.2009.10.023	19939714
no								Canine epilepsy: separating the wood from the trees	Volk, Holger A.	VETERINARY RECORD	2016	10.1136/vr.i1999	27084609
no								LACK OF SUCCESS IN THE TREATMENT OF EPILEPSY - FAULTY THERAPY OR RESISTANCE TO TREATMENT	SCHWARTZPORSCHE, D	DEUTSCHE TIERARZTLICHE WOCHENSCHRIFT	1992		1425317
no								WET DOG SHAKES IN LIMBIC VERSUS GENERALIZED SEIZURES	RONDOUIN, G; LERNERNATOLI, M; HASHIZUME, A	EXPERIMENTAL NEUROLOGY	1987	10.1016/0014-4886(87)90156-7	3542545
no								Dysthymias in a dog	Pageat, P	POINT VETERINAIRE	1997
no								Case Report: Embedding "Digital Chronotherapy" Into Medical Devices-A Canine Validation for Controlling Status Epilepticus Through Multi-Scale Rhythmic Brain Stimulation	Zamora, Mayela; Meller, Sebastian; Kajin, Filip; Sermon, James J.; Toth, Robert; Benjaber, Moaad; Dijk, Derk-Jan; Bogacz, Rafal; Worrell, Gregory A.; Valentin, Antonio; Duchet, Benoit; Volk, Holger A.; Denison, Timothy	FRONTIERS IN NEUROSCIENCE	2021	10.3389/fnins.2021.734265	34630021
no								Artifacts During Short-Term Interictal Electroencephalographic Recording in Dogs	Cauduro, Alberto; Dondi, Maurizio; Favole, Paolo; Opreni, Mauro; Simonetto, Lucia Antonietta; Lorenzo, Valentina	JOURNAL OF THE AMERICAN ANIMAL HOSPITAL ASSOCIATION	2017	10.5326/JAAHA-MS-6486	28282235
no								Canine and feline emergency room visits and the lunar cycle: 11,940 cases (1992-2002)	Wells, Raegan J.; Gionfriddo, Juliet R.; Hackett, Timothy B.; Radecki, Steven V.	JAVMA-JOURNAL OF THE AMERICAN VETERINARY MEDICAL ASSOCIATION	2007	10.2460/javma.231.2.251	17630892
no								Clinical and Magnetic Resonance Imaging (MRI) Features, Tumour Localisation, and Survival of Dogs with Presumptive Brain Gliomas	Pons-Sorolla, Marta; Dominguez, Elisabet; Czopowicz, Michal; Sunol, Anna; Maeso Ordas, Christian; Morales Moliner, Carles; Perez Soteras, Marc; Montoliu, Patricia	VETERINARY SCIENCES	2022	10.3390/vetsci9060257	35737309
no								Response to Levetiracetam Treatment and Long-Term Follow-Up in Dogs With Reactive Seizures Due to Probable Exogenous Toxicity	Stabile, Fabio; De Risio, Luisa	FRONTIERS IN VETERINARY SCIENCE	2021	10.3389/fvets.2021.773942	34869747
no								Use of three-dimensional time-of-flight magnetic resonance angiography at 1.5 Tesla to evaluate the intracranial arteries of 39 dogs with idiopathic epilepsy	Ishikawa, Chieko; Ito, Daisuke; Tanaka, Natsumi; Kitagawa, Masato	AMERICAN JOURNAL OF VETERINARY RESEARCH	2019		31034269
no								Brain proton magnetic resonance spectroscopy findings in a Beagle dog with genetically confirmed Lafora disease	Alisauskaite, Neringa; Beckmann, Katrin; Dennler, Matthias; Zolch, Niklaus	JOURNAL OF VETERINARY INTERNAL MEDICINE	2020	10.1111/jvim.15799	32418279
no								Clinical use of an herbal-derived compound (Huperzine A) to treat putative complex partial seizures in a dog	Schneider, Barbara M.; Dodman, Nicholas H.; Faissler, Dominik; Ogata, Niwalo	EPILEPSY & BEHAVIOR	2009	10.1016/j.yebeh.2009.06.011	19616481
no								Domestic dogs and human health: An overview	Wells, Deborah L.	BRITISH JOURNAL OF HEALTH PSYCHOLOGY	2007	10.1348/135910706X103284	17288671
no								Wag the dog: Skepticism on seizure alert canines	Doherty, Michael J.; Haltiner, Alan M.	NEUROLOGY	2007	10.1212/01.wnl.0000252369.82956.a3	17242343
no								Burden of illness in people with medically refractory epilepsy who suffer from daily to weekly seizures: 12-month follow-up of participants in the EPISODE study	van Hezik-Wester, Valerie; de Groot, Saskia; Kanters, Tim; Versteegh, Matthijs; Wagner, Louis; Ardesch, Jacqueline; Brouwer, Werner; van Exel, Job	FRONTIERS IN NEUROLOGY	2022	10.3389/fneur.2022.1012486	36388190
no								Concomitant Myocardial Injury and Brain Lesions in Three Dogs	Cho, Ho-Seong; Kim, Jun-Hwan; Park, Jin-ho; Masangkay, Joseph S.; Cho, Sang-Buem; Park, Chul	PHILIPPINE JOURNAL OF VETERINARY MEDICINE	2011
no								Dogs, epilepsy and airways. The dog always wins!	Williamson, S	JOURNAL OF ACCIDENT & EMERGENCY MEDICINE	1996		8947811
no								Epilepsy in Cats: Theory and Practice	Pakozdy, A.; Halasz, P.; Klang, A.	JOURNAL OF VETERINARY INTERNAL MEDICINE	2014	10.1111/jvim.12297	24438024
no								Liver biomarker and in vitro assessment confirm the hepatic origin of aminotransferase elevations lacking histopathological correlate in beagle dogs treated with GABAA receptor antagonist NP260	Harrill, Alison H.; Eaddy, John S.; Rose, Kelly; Cullen, John M.; Ramanathan, Lakshmi; Wanaski, Stephen; Collins, Stephen; Ho, Yu; Watkins, Paul B.; LeCluyse, Edward L.	TOXICOLOGY AND APPLIED PHARMACOLOGY	2014	10.1016/j.taap.2014.03.015	24699182
no								Interleukin-6, vascular endothelial growth factor and transforming growth factor beta 1 in canine steroid responsive meningitis-arteritis	Maiolini, Arianna; Otten, Meike; Hewicker-Trautwein, Marion; Carlson, Regina; Tipold, Andrea	BMC VETERINARY RESEARCH	2013	10.1186/1746-6148-9-23	23379382
no								Resting state networks of the canine brain under sevoflurane anaesthesia	Beckmann, Katrin M.; Wang-Leandro, Adriano; Dennler, Matthias; Carrera, Ines; Richter, Henning; Bektas, Rima N.; Steiner, Aline; Haller, Sven	PLOS ONE	2020	10.1371/journal.pone.0231955	32302373
no								Recruited leukocytes and local synthesis account for increased matrix metalloproteinase-9 activity in cerebrospinal fluid of dogs with central nervous system neoplasm	Turba, Maria Elena; Forni, Monica; Gandini, Gualtiero; Gentilini, Fabio	JOURNAL OF NEURO-ONCOLOGY	2007	10.1007/s11060-006-9213-2	16826366
no								Impaired Expression of Excitatory Amino Acid Transporter 2 (EAAT2) and Glutamate Homeostasis in Canine Necrotizing Meningoencephalitis	Pham, Ngoc-Thi; Matsuki, Naoaki; Shibuya, Masahiro; Tamahara, Satoshi; Ono, Kenichiro	JOURNAL OF VETERINARY MEDICAL SCIENCE	2008	10.1292/jvms.70.1071	18981663
no								Owner perception of the care of long-term phenobarbital-treated epileptic dogs	Lord, LK; Podell, M	JOURNAL OF SMALL ANIMAL PRACTICE	1999	10.1111/j.1748-5827.1999.tb03246.x	10092036
no								Pharmacokinetics of single-dose intravenous levetiracetam administration in normal dogs	Dewey, Curtis W.; Bailey, Kerry S.; Boothe, Dawn M.; Badgley, Britton L.; Cruz-Espindola, Crisanta	JOURNAL OF VETERINARY EMERGENCY AND CRITICAL CARE	2008	10.1111/j.1476-4431.2008.00294.x
no								Effect of vigabatrin and gabapentin on phynytoin pharmacokinetics in the dog	Matar, KM; Nicholls, PJ; Tekle, A; Bawazir, SA; Al-Hassan, MI	EUROPEAN JOURNAL OF DRUG METABOLISM AND PHARMACOKINETICS	2000	10.1007/BF03192312	11420888
no								Neuropsychological effects of epilepsy and antiepileptic drugs	Kwan, P; Brodie, MJ	LANCET	2001	10.1016/S0140-6736(00)03600-X	11213111
no								Development and Evaluation of a Caregiver Reported Quality of Life Assessment Instrument in Dogs With Intracranial Disease	Weiske, Rebecca; Sroufe, Maureen; Quigley, Mindy; Pancotto, Theresa; Werre, Stephen; Rossmeisl, John H.	FRONTIERS IN VETERINARY SCIENCE	2020	10.3389/fvets.2020.00537	33015139
no								Canine distemper virus induces downregulation of GABAA,GABAB, and GAT1 expression in brain tissue of dogs	Comakli, Selim; Ozdemir, Selcuk; Degirmencay, Sukru	ARCHIVES OF VIROLOGY	2020	10.1007/s00705-020-04617-3	32253618
no								Characterization and Mode of Inheritance of a Paroxysmal Dyskinesia in Chinook Dogs	Packer, R. A.; Patterson, E. E.; Taylor, J. F.; Coates, J. R.; Schnabel, R. D.; O'Brien, D. P.	JOURNAL OF VETERINARY INTERNAL MEDICINE	2010	10.1111/j.1939-1676.2010.0629.x	21054538
no								EPILEPSY IN DOGS AND CATS	SCHWARTZPORSCHE, D	PRAKTISCHE TIERARZT	1986
no								REFLEX EPILEPSY IN A DOG	FISHER, TM	MODERN VETERINARY PRACTICE	1981		7278853
no								Dogs needed for epilepsy study	Fenn, Joe; Beltran, Elsa	VETERINARY RECORD	2019	10.1136/vr.l5679	31562283
no								Seizures in young dogs and cats	Coates, JR; Bergman, RL	COMPENDIUM ON CONTINUING EDUCATION FOR THE PRACTICING VETERINARIAN	2005
no								Responses to successive anti-epileptic drugs in canine idiopathic epilepsy	Packer, R. M. A.; Shihab, N. K.; Torres, B. B. J.; Volk, H. A.	VETERINARY RECORD	2015	10.1136/vr.102934	25564473
no								Hypernatremia and Coagulopathy May or May Not Be Useful Clinical Biomarkers in Dogs with Head Trauma: A Retrospective Study	Riese, Franziska; Rohn, Karl; Hoppe, Sonja; Tipold, Andrea	JOURNAL OF NEUROTRAUMA	2018	10.1089/neu.2016.4620	30088439
no								GENETICALLY RELATED EPILEPSY IN DOGS	MARTINEK, Z	KLEINTIERPRAXIS	1980
no								IDIOPATHIC EPILEPSY IN A DOG	LEMIEUX, JCR	CANADIAN VETERINARY JOURNAL-REVUE VETERINAIRE CANADIENNE	1977		922649
no								Assessment of oligoclonal bands in cerebrospinal fluid and serum of dogs with meningoencephalitis of unknown origin	Prummer, Julia K.; Stein, Veronika M.; Marti, Eliane; Lutterotti, Andreas; Jelcic, Ilijas; Schuepbach-Regula, Gertraud; Buch, Thorsten; Maiolini, Arianna	PLOS ONE	2023	10.1371/journal.pone.0280864	36696385
no								Porencephaly and cortical dysplasia as cause of seizures in a dog	Machado, Gisele Fabrino; Laranjeira, Maria-Gisela; Schweigert, Augusto; de Melo, Guilherme Dias	BMC VETERINARY RESEARCH	2012	10.1186/1746-6148-8-246	23269021
no								Pharmacokinetics of cannabidiol following single oral and oral transmucosal administration in dogs	della Rocca, Giorgia; Paoletti, Fabiola; Conti, Maria Beatrice; Galarini, Roberta; Chiaradia, Elisabetta; Sforna, Monica; Dall'Aglio, Cecilia; Polisca, Angela; Di Salvo, Alessandra	FRONTIERS IN VETERINARY SCIENCE	2023	10.3389/fvets.2022.1104152	36686155
no								Feline hyperesthesia syndrome: Epilepsy as possible aetiology in two cats	Gomez Alvarez, Christian M.; Soler Arias, Elber Alberto	VETERINARY RECORD CASE REPORTS	2021	10.1002/vrc2.132
no								A Clinical and Diagnostic Approach to the Patient With Seizures	Moore, Sarah A.	TOPICS IN COMPANION ANIMAL MEDICINE	2013	10.1053/j.tcam.2013.07.002	24070681
no								Owner perception of focal seizures in canine epilepsy	Packer, R. M. A.; Lucas, R.; Volk, H. A.	VETERINARY RECORD	2017	10.1136/vr.104099	27856943
no								TREATMENT OF CANINE EPILEPSY WITH PRIMIDONE	SCHWARTZPORSCHE, D; LOSCHER, W; FREY, HH	JOURNAL OF THE AMERICAN VETERINARY MEDICAL ASSOCIATION	1982		7141952
no								Expression of microRNAs in cerebrospinal fluid of dogs with central nervous system disease	Marioni-Henry, Katia; Zaho, Debiao; Amengual-Batle, Pablo; Rzechorzek, Nina Marie; Clinton, Michael	ACTA VETERINARIA SCANDINAVICA	2018	10.1186/s13028-018-0434-0	30563542
no								Placebo in epilepsy	Goldenholz, Daniel M.; Goldenholz, Shira R.	PLACEBO EFFECTS IN NEUROLOGIC DISEASE	2020	10.1016/bs.irn.2020.03.033	32563290
no								Prevalence of toxocariasis and its related risk factors in humans, dogs and cats in northeastern Iran: a population-based study	Rezaiemanesh, Mohammad Reza; Afzalaghaee, Monavar; Hamidi, Sara; Eshaghzadeh, Ameneh; Paydar, Maryam; Hejazi, Seyed Hossein	TRANSACTIONS OF THE ROYAL SOCIETY OF TROPICAL MEDICINE AND HYGIENE	2019	10.1093/trstmh/trz011	30892638
no								Safety and efficacy of cannabidiol-cannabidiolic acid rich hemp extract in the treatment of refractory epileptic seizures in dogs	Garcia, Gabriel A. A.; Kube, Stephanie; Carrera-Justiz, Sheila; Tittle, David; Wakshlag, Joseph J. J.	FRONTIERS IN VETERINARY SCIENCE	2022	10.3389/fvets.2022.939966	35967998
no								Dissociative anaesthesia in dogs and cats with use of tiletamine and zolazepam combination. What we already know about it	Kucharski, P.; Kielbowicz, Z.	POLISH JOURNAL OF VETERINARY SCIENCES	2021	10.24425/pjvs.2021.138738	34730303
no								Phenobarbitone-induced haematological abnormalities in idiopathic epileptic dogs: prevalence, risk factors, clinical presentation and outcome	Bersan, E.; Volk, H. A.; Ros, C.; De Risio, L.	VETERINARY RECORD	2014	10.1136/vr.102158	24836432
no								Dog model of therapeutic, ketosis induced by oral administration of R,S-1,3-butanediol diacetoacetate	Puchowicz, MA; Smith, CL; Bomont, C; Koshy, J; David, F; Brunengraber, H	JOURNAL OF NUTRITIONAL BIOCHEMISTRY	2000	10.1016/S0955-2863(00)00079-6	10876102
no								Lafora disease in a Beagle - diagnosis and therapy	Bartl, Karin; Kershaw, Olivia; Gruber, Achim D.; Deutschland, Martin	TIERAERZTLICHE PRAXIS AUSGABE KLEINTIERE HEIMTIERE	2020	10.1055/a-1238-0630	33086413
no								Cannabidiol and the possibilities of its use in veterinary medicine of dogs and horses: A brief review	Landa, Leos; Trojan, Vaclav; Demlova, Regina; Jurica, Jan; Hrib, Radovan	VETERINARNI MEDICINA	2022	10.17221/127/2021-VETMED	38715968
no								Repeated afternoon sleep recordings indicate first-night-effect-like adaptation process in family dogs	Reicher, Vivien; Kis, Anna; Simor, Peter; Bodizs, Robert; Gombos, Ferenc; Gacsi, Marta	JOURNAL OF SLEEP RESEARCH	2020	10.1111/jsr.12998	32067296
no								Seizure-induced Torsades de pointes:In a canine drug-induced long-QT1 model	van der Linde, Henk; Kreir, Mohamed; Teisman, Ard; Gallacher, David J.	JOURNAL OF PHARMACOLOGICAL AND TOXICOLOGICAL METHODS	2021	10.1016/j.vascn.2021.107086	34119674
no								Laboratory Evaluation and Serum Level of Phenobarbital Administered by Different Pathways in Dogs	Bittar, Gabriela Francisco; de Souza, Gleice Laine; de Melo, Gabriela Haro; Francisco da Silva, Dayane Aparecida; Costa Junior, Jose Sergio; Giuffrida, Rogerio; Barilli Nogueira, Rosa Maria	ACTA SCIENTIAE VETERINARIAE	2018	10.22456/1679-9216.84786
no								ENCEPHALITIS INDUCED BY A CANINE-DISTEMPER VIRUS IN SQUIRREL-MONKEYS	NAGATA, T; OCHIKUBO, F; YOSHIKAWA, Y; YAMANOUCHI, K	JOURNAL OF MEDICAL PRIMATOLOGY	1990		2338709
no								Prayer-like position and similarity to partial seizures in a dog with cervical intervertebral disk disease	Buettcher, I. C.; Hackenbroich, C.; Tipold, A.	TIERAERZTLICHE PRAXIS AUSGABE KLEINTIERE HEIMTIERE	2007
no								Cliniconeuropathologic findings of familial frontal lobe epilepsy in Shetland sheepdogs	Morita, T; Shimada, A; Takeuchi, T; Hikasa, Y; Sawada, M; Ohiwa, S; Takahashi, M; Kubo, N; Shibahara, T; Miyata, H; Ohama, E	CANADIAN JOURNAL OF VETERINARY RESEARCH-REVUE CANADIENNE DE RECHERCHE VETERINAIRE	2002		11858647
no								Assessment of antiepileptic drugs as substrates fair canine P-glycoprotein	West, Chadwick L.; Mealey, Katrina L.	AMERICAN JOURNAL OF VETERINARY RESEARCH	2007	10.2460/ajvr.68.10.1106	17916018
no								The use of a genetic-counselling program by Dutch breeders for four hereditary health problems in boxer dogs	van Hagen, MAE; Janss, LLG; van den Broeck, J; Knol, BW	PREVENTIVE VETERINARY MEDICINE	2004	10.1016/j.prevetmed.2004.01.007	15099715
no								The enigma of placebo effects in drug-refractory epilepsies	Kraemer, Guenter	EPILEPSIA	2013	10.1111/epi.12177	23646964
no								Effect of vigabatrin and gabapentin on phenytoin pharmacokinetics in the dog	Matar, KM; Nicholls, PJ; Bawazir, SA; Al-Hassan, MI; Tekle, A	PHARMACOLOGICAL RESEARCH	2000	10.1006/phrs.2000.0713	11058402
no								Hippocampal Sclerosis in Feline Epilepsy	Wagner, Eva; Rosati, Marco; Molin, Jessica; Foitzik, Ulrike; Wahle, Andrea M.; Fischer, Andrea; Matiasek, Lara A.; Reese, Sven; Flegel, Thomas; Matiasek, Kaspar	BRAIN PATHOLOGY	2014	10.1111/bpa.12147	24698012
no								Detection of Impending Aggressive Outbursts in Patients with Psychiatric Disorders: Violence Clues from Dogs	Bakeman, Uriel; Eilam, Hodaya; Schild, Clara Moray; Grinstein, Dan; Eshed, Yuval; Laster, Morris; Fride, Ester; Anavi-Goffer, Sharon	SCIENTIFIC REPORTS	2019	10.1038/s41598-019-52940-w	31754122
no								Prognostic Value of Early Magnetic Resonance Imaging in Dogs after Traumatic Brain Injury: 50 Cases	Beltran, E.; Platt, S. R.; McConnell, J. F.; Dennis, R.; Keys, D. A.; De Risio, L.	JOURNAL OF VETERINARY INTERNAL MEDICINE	2014	10.1111/jvim.12368	24814522
no								Effect of the meteorological factors on the fits of an epileptic dog. Case report	Czeibert Kalman; Pinter Adam; Ivady Anett; Samu Krisztian	MAGYAR ALLATORVOSOK LAPJA	2014
no								Omega-3 fatty acids (?-3 fatty acids) in epilepsy: animal models and human clinical trials	DeGiorgio, Christopher M.; Taha, Ameer Y.	EXPERT REVIEW OF NEUROTHERAPEUTICS	2016	10.1080/14737175.2016.1226135	27534261
no								Nutritional management of idiopathic epilepsy in dogs	Larsen, Jennifer A.; Owens, Tammy J.; Fascetti, Andrea J.	JAVMA-JOURNAL OF THE AMERICAN VETERINARY MEDICAL ASSOCIATION	2014	10.2460/javma.245.5.504	25148091
no								Repeated inhibitory effects of NPY on hippocampal CA3 seizures and wet dog shakes	Klemp, K; Woldbye, DPD	PEPTIDES	2001	10.1016/S0196-9781(01)00345-X	11287110
no								Bridging the gap: Canine in vitro models of the central nervous system as tools to study pathogenetic mechanisms in neurodegenerative disease and neuroinfectiology	Beythien, Georg; Becker, Svenja; Leitzen, Eva; Kohale, Sayali Kalidas; Baumgaertner, Wolfgang	VETERINARY PATHOLOGY	2025	10.1177/03009858251344819	40464265
no								In-frame deletion in canine PITRM1 is associated with a severe early-onset epilepsy, mitochondrial dysfunction and neurodegeneration	Hytonen, Marjo K.; Sarviaho, Riika; Jackson, Christopher B.; Syrja, Pernilla; Jokinen, Tarja; Matiasek, Kaspar; Rosati, Marco; Dallabona, Cristina; Baruffini, Enrico; Quintero, Ileana; Arumilli, Meharji; Monteuuis, Geoffray; Donner, Jonas; Anttila, Marjukka; Suomalainen, Anu; Bindoff, Laurence A.; Lohi, Hannes	HUMAN GENETICS	2021	10.1007/s00439-021-02279-y	33835239
no								Targeted hippocampal GABA neuron ablation by Stable Substance P-saporin causes hippocampal sclerosis and chronic epilepsy in rats	Chun, Eugene; Bumanglag, Argyle, V; Burke, Sara N.; Sloviter, Robert S.	EPILEPSIA	2019	10.1111/epi.14723	30963545
no								Understanding the impacts of feline epilepsy on cats and their owners	Henning, Julia; Nielson, Torben; Nettifee, Julie; Munana, Karen; Hazel, Susan	VETERINARY RECORD	2021	10.1002/vetr.836	34426972
no								IDIOPATHIC EPILEPSY IN DOGS - A REVIEW	RAW, ME	VLAAMS DIERGENEESKUNDIG TIJDSCHRIFT	1989
no								Juvenile idiopathic epilepsy in Egyptian Arabian foals: 22 cases (1985-2005)	Aleman, Monica; Gray, Leah C.; Williams, D. Colette; Holliday, Terrell A.; Madigan, John E.; LeCouteur, Richard A.; Magdesian, K. Gary	JOURNAL OF VETERINARY INTERNAL MEDICINE	2006	10.1892/0891-6640(2006)20[1443:JIEIEA]2.0.CO;2	17186863
no								Response to article 'Epilepsy in dog'	Verhoeven, Tekst Peter; Helsper, Freek; Menkveld, Henriette	TIJDSCHRIFT VOOR DIERGENEESKUNDE	2015
no								App to track epilepsy in dogs	[Anonymous]	VETERINARY RECORD	2015
no								TREATMENT OF EPILEPSY IN WORKING DOG	CROFT, PG	VETERINARY RECORD	1977	10.1136/vr.101.19.394	595284
no								THE MANAGEMENT OF EPILEPSY IN DOGS	EVANS, JM; CROFT, P	NEW ZEALAND VETERINARY JOURNAL	1986	10.1080/00480169.1986.35257	16031218
no								EPILEPSY IN DOGS FROM ETHOLOGICAL VIEWPOINT	MARTINEK, Z; HORAK, F	ACTIVITAS NERVOSA SUPERIOR	1971		5145579
no								DOGS AS PREDICTORS OF HUMAN EPILEPSY	EDNEY, ATB	VETERINARY RECORD	1991	10.1136/vr.129.11.251-a	1957464
no								TREATMENT OF EPILEPSY IN WORKING DOG	HIGGINS, G	VETERINARY RECORD	1977	10.1136/vr.101.16.335-a	929907
no								Automatic Detection of Signalling Behaviour from Assistance Dogs as they Forecast the Onset of Epileptic Seizures in Humans	Raju, Hitesh; Sharma, Ankit; Smeaton, Aoife; Smeaton, Alan F.	38TH ANNUAL ACM SYMPOSIUM ON APPLIED COMPUTING, SAC 2023	2023	10.1145/3555776.3577656
no								CLINICAL EFFECTS OF LONGITUDINAL DIVISION OF THE CORPUS-CALLOSUM IN NORMAL DOGS	BAGLEY, RS; BASZLER, TV; HARRINGTON, ML; PLUHAR, GE; MOORE, MP; KEEGAN, RD; GREENE, SA	VETERINARY SURGERY	1995	10.1111/j.1532-950X.1995.tb01306.x	7778251
no								THALAMIC-EVOKED CORTICAL RESPONSES IN CANINE EPILEPSY	EDMONDS, HL	FEDERATION PROCEEDINGS	1983
no								EPILEPSY IN THE DOG AND CAT	BARKER, J	VETERINARY RECORD	1982
no								A comparison of the neuropathological effects of vigabatrin and carbamazepine in patients with newly diagnosed localization-related epilepsy using MIR-based cerebral T2 relaxation time measurements	Van Paesschen, W; Duncan, JS; Connelly, A	EPILEPSY RESEARCH	1998	10.1016/S0920-1211(97)00077-6	9477148
no								Prolongation of Action Potential Duration and QT Interval During Epilepsy Linked to Increased Contribution of Neuronal Sodium Channels to Cardiac Late Na<SUP>+</SUP> Current Potential Mechanism for Sudden Death in Epilepsy	Biet, Michael; Morin, Nathalie; Lessard-Beaudoin, Melissa; Graham, Rona K.; Duss, Sandra; Gagne, Jonathan; Sanon, Nathalie T.; Carmant, Lionel; Dumaine, Robert	CIRCULATION-ARRHYTHMIA AND ELECTROPHYSIOLOGY	2015	10.1161/CIRCEP.114.002693	26067667
no								BROMIDE THERAPY IN REFRACTORY CANINE IDIOPATHIC EPILEPSY	PODELL, M; FENNER, WR	JOURNAL OF VETERINARY INTERNAL MEDICINE	1993	10.1111/j.1939-1676.1993.tb01025.x	8263851
no								THE USE OF ACUPUNCTURE IN CANINE EPILEPSY	VANNIEKERK, J; ECKERSLEY, GN	JOURNAL OF THE SOUTH AFRICAN VETERINARY ASSOCIATION-TYDSKRIF VAN DIE SUID-AFRIKAANSE VETERINERE VERENIGING	1988		3361561
no								CB1 receptor hippocampal expression in canine epilepsy	Nowakowska, M.; Kostic, D.; Gualtieri, F.; Revilla, J. F.; Attig, F.; Baumgaertner, W.; Potschka, H.; Tipold, A.	JOURNAL OF VETERINARY PHARMACOLOGY AND THERAPEUTICS	2018
no								LONGTIME CANINE EPILEPSY TREATMENT GAINS CONDITIONAL APPROVAL	Cima, Greg	JAVMA-JOURNAL OF THE AMERICAN VETERINARY MEDICAL ASSOCIATION	2021
no								POSTOPERATIVE RESULTS AND COMPLICATIONS OF INSULINOMAS IN DOGS	CHRISMAN, CL	JOURNAL OF THE AMERICAN ANIMAL HOSPITAL ASSOCIATION	1980
no								Development of a reliable clinical assessment tool for meningoencephalitis in dogs: The neurodisability scale	Goncalves, Rita; Maddox, Thomas W.; Phillipps, Stephanie; Nagendran, Aran; Cooper, Camilla; Orlandi, Rocio; Fentem, Rory; Walmsley, Gemma L.	JOURNAL OF VETERINARY INTERNAL MEDICINE	2023	10.1111/jvim.16717	37092590
no								Automated seizure detection systems and their effectiveness for each type of seizure	Ulate-Campos, A.; Coughlin, F.; Gainza-Lein, M.; Sanchez Fernandez, I.; Pearl, P. L.; Loddenkemper, T.	SEIZURE-EUROPEAN JOURNAL OF EPILEPSY	2016	10.1016/j.seizure.2016.06.008	27376911
no								SYNERGIC EFFECTS OF DOXYCYCLINE AND CELECOXIB IN A PILOCARPINE MODEL OF EXPERIMENTAL EPILEPSY IN RATS	Haritov, Evgeni	COMPTES RENDUS DE L ACADEMIE BULGARE DES SCIENCES	2016
no								Case report: Naturally occurring neurogenic stunned myocardium in a dog secondary to status epilepticus	Dunham, Jacob; Horridge, Mallory; Lim, Ji-Hey; Lyons, Bridget M.; Wiggen, Kelly	FRONTIERS IN VETERINARY SCIENCE	2024	10.3389/fvets.2024.1376107	38895716
no								Dog alerting and/or responding to epileptic seizures: A scoping review	Catala, Amelie; Cousillas, Hugo; Hausberger, Martine; Grandgeorge, Marine	PLOS ONE	2018	10.1371/journal.pone.0208280	30513112
no								Effect of lamotrigine on the pharmacokinetics of carbamazepine and its active metabolite in dogs	Matar, KM; Nicholls, PJ; Bawazir, SA; Al-Khamis, KI; Al-Hassan, MI	EUROPEAN JOURNAL OF DRUG METABOLISM AND PHARMACOKINETICS	2001	10.1007/BF03190390	11695714
no								ADHD-LIKE BEHAVIOURAL PROFILE IN DOGS WITH IDIOPATHIC EPILEPSY	Packer, R. M.; Davies, E.; Pan, Y.; Zanghi, B.; Law, T. H.; Volk, H. A.	EPILEPSIA	2015
no								Placebo and nocebo responses in drug trials of epilepsy	Zaccara, Gaetano; Giovannelli, Fabio; Schmidt, Dieter	EPILEPSY & BEHAVIOR	2015	10.1016/j.yebeh.2014.12.004	25703333
no								Fits and Seizures: Dog as Therapist to the Analyst	Power, Pamela J.	PSYCHOLOGICAL PERSPECTIVES-A QUARTERLY JOURNAL OF JUNGIAN THOUGHT	2022	10.1080/00332925.2022.2153526
no								THE USE OF DIAZEPAM PER RECTUM AT HOME FOR THE ACUTE MANAGEMENT OF CLUSTER SEIZURES IN DOGS	PODELL, M	JOURNAL OF VETERINARY INTERNAL MEDICINE	1995	10.1111/j.1939-1676.1995.tb03275.x	7760312
no								Potential Physiological Parameters to Indicate Inner States in Dogs: The Analysis of ECG, and Respiratory Signal During Different Sleep Phases	Balint, Anna; Eleod, Huba; Kormendi, Janos; Bodizs, Robert; Reicher, Vivien; Gacsi, Marta	FRONTIERS IN BEHAVIORAL NEUROSCIENCE	2019	10.3389/fnbeh.2019.00207	31607871
no								Mammalian models of status epilepticus - Their value and limitations	Loescher, Wolfgang	EPILEPSY & BEHAVIOR	2024	10.1016/j.yebeh.2024.109923	38944026
no								Survival Outcomes and Predictive Factors of Mortality in Feline Epilepsy: A Comprehensive Retrospective Study	Prompinichpong, Kreevith; Suwanna, Nirut; Hunprasit, Vachira; Thongbai, Amonrat; Theerapan, Wutthiwong; Thengchaisri, Naris; Sattasathuchana, Panpicha	ANIMALS	2025	10.3390/ani15111504	40508970
no								Lissencephaly in Shih Tzu dogs	Rodriguez-Sanchez, Diego Noe; Pinto, Giovana Boff Araujo; Thome, Edval Fernando; Machado, Vania Maria de Vasconcelos; Amorim, Rogerio Martins	ACTA VETERINARIA SCANDINAVICA	2020	10.1186/s13028-020-00528-0	32563254
no								Intravenous Ketamine Bolus(es) for the Treatment of Status Epilepticus, Refractory Status Epilepticus, and Cluster Seizures: A Retrospective Study of 15 Dogs	Roynard, Patrick; Bilderback, Ann; Dewey, Curtis Wells	FRONTIERS IN VETERINARY SCIENCE	2021	10.3389/fvets.2021.547279	33681317
no								Good Days and Bad Days: Measuring Health-Related Quality of Life in People With Epilepsy	Wester, Valerie; de Groot, Saskia; Versteegh, Matthijs; Kanters, Tim; Wagner, Louis; Ardesch, Jacqueline; Brouwer, Werner; van Exel, Job	VALUE IN HEALTH	2021	10.1016/j.jval.2021.05.001	34593170
no								Distemper virus encephalitis exerts detrimental effects on hippocampal neurogenesis	von Rueden, E-L; Avemary, J.; Zellinger, C.; Algermissen, D.; Bock, P.; Beineke, A.; Baumgaertner, W.; Stein, V. M.; Tipold, A.; Potschka, H.	NEUROPATHOLOGY AND APPLIED NEUROBIOLOGY	2012	10.1111/j.1365-2990.2011.01218.x	21883377
no								Robust, Long-Term Video EEG Monitoring in a Porcine Model of Post-Traumatic Epilepsy	Martinez-Ramirez, Luis; Slate, Andrea; Price, George D.; Duhaime, Ann-Christine; Staley, Kevin J.; Costine-Bartell, Beth A.	ENEURO	2022	10.1523/ENEURO.0025-22.2022	35697513
no								A SINE Insertion in ATP1B2 in Belgian Shepherd Dogs Affected by Spongy Degeneration with Cerebellar Ataxia (SDCA2)	Mauri, Nico; Kleiter, Miriam; Dietschi, Elisabeth; Leschnik, Michael; Hogler, Sandra; Wiedmer, Michaela; Dietrich, Joelle; Henke, Diana; Steffen, Frank; Schuller, Simone; Gurtner, Corinne; Stokar-Regenscheit, Nadine; O'Toole, Donal; Bilzer, Thomas; Herden, Christiane; Oevermann, Anna; Jagannathan, Vidhya; Leeb, Tosso	G3-GENES GENOMES GENETICS	2017	10.1534/g3.117.043018	28620085
no								Cognition in canine epilepsy: what do we know and where are we going?	Moore, Sarah; Herron, Meghan	VETERINARY RECORD	2018	10.1136/vr.k2226	29858316
no								Excitatory movements in a dog following propofol anesthesia	Smedile, LE; Duke, T; Taylor, SM	JOURNAL OF THE AMERICAN ANIMAL HOSPITAL ASSOCIATION	1996	10.5326/15473317-32-4-365	8784729
no								Treatment of partial seizures and seizure-like activity with felbamate in six dogs	Ruehlmann, D; Podell, M; March, P	JOURNAL OF SMALL ANIMAL PRACTICE	2001	10.1111/j.1748-5827.2001.tb02490.x	11518421
no								Antiepileptic Drug Use Patterns in Suspect Epileptic Dogs Among Neurology and Emergency Specialists	Meland, Tessa; Carrera-Justiz, Sheila; Buckley, Gareth J.	JOURNAL OF THE AMERICAN ANIMAL HOSPITAL ASSOCIATION	2019	10.5326/JAAHA-MS-6795	30870608
no								Findings on low-field cranial MR images in epileptic dogs that lack interictal neurological deficits	Smith, P. M.; Talbot, C. E.; Jeffery, N. D.	VETERINARY JOURNAL	2008	10.1016/j.tvjl.2007.03.003	17499532
no								Prevalence, distribution, and clinical associations of suspected postictal changes on brain magnetic resonance imaging in epileptic dogs	Maeso, Christian; Sanchez-Masian, Daniel; Rodenas, Sergio; Font, Cristina; Morales, Carles; Dominguez, Elisabet; Puig, Jordi; Arevalo-Serrano, Juan; Montoliu, Patricia	JAVMA-JOURNAL OF THE AMERICAN VETERINARY MEDICAL ASSOCIATION	2022	10.2460/javma.21.02.0088	34793322
no								Effect of prior general anesthesia or sedation and antiseizure drugs on the diagnostic utility of wireless video electroencephalography in dogs	Parmentier, Thomas; Monteith, Gabrielle; Cortez, Miguel A.; Wielaender, Franziska; Fischer, Andrea; Jokinen, Tarja S.; Lohi, Hannes; Sanders, Sean; Sammut, Veronique; Tai, Tricia; James, Fiona M. K.	JOURNAL OF VETERINARY INTERNAL MEDICINE	2020	10.1111/jvim.15856	33463773
no								Canine and Feline Epileptic Seizures and the Lunar Cycle: 2,507 Seizures (2000-2008)	Browand-Stainback, Laura; Levesque, Donald; McBee, Matthew	JOURNAL OF THE AMERICAN ANIMAL HOSPITAL ASSOCIATION	2011	10.5326/JAAHA-MS-5591	21852516
no								Safety and efficacy of a microRNA therapy for naturally-occurring drug-resistant epilepsy in dogs: Interim results of METriC, a canine veterinary clinical trial	Henshall, D. C.; Kaczmarska, A.; Miro, A. Cloquell; Stalin, C.; Bell, A.; Murison, P.; Bell, K.; Mamad, O.; Gutierrez-Quintana, R.	EPILEPSIA	2024
no								Hepatic encephalopathy in dogs and cats	Lidbury, Jonathan A.; Cook, Audrey K.; Steiner, Jorg M.	JOURNAL OF VETERINARY EMERGENCY AND CRITICAL CARE	2016	10.1111/vec.12473	27060899
no								POSSIBILITY OF EEG RECORDING TECHNIQUE IN THE DOG	KERSTEN, U	MONATSHEFTE FUR VETERINARMEDIZIN	1993
no								Prevalence of seizures in dogs and cats with idiopathic internal hydrocephalus and seizure prevalence after implantation of a ventriculo-peritoneal shunt	Farke, Daniela; Kolecka, Malgorzata; Czerwik, Adriana; Wrzosek, Marcin; Schaub, Sebastian; Kramer, Martin; Failing, Klaus; Schmidt, Martin Juergen	JOURNAL OF VETERINARY INTERNAL MEDICINE	2020	10.1111/jvim.15890	32918850
no								The Effects of Body Weight and Combination Drug Therapy on the Serum Concentrations of Zonisamide in 94 Epileptic dogs: An Epidemiological Analysis	Fukunaga, Koya; Aiba, Tetsuya; Saito, Miyoko; Muto, Makoto; Watanabe, Naoyuki; Uchida, Keiko; Okuno, Seiichi; Kobayashi, Takayuki; Orito, Kensuke	INTERNATIONAL JOURNAL OF APPLIED RESEARCH IN VETERINARY MEDICINE	2012
no								Emerging treatments for progressive myoclonus epilepsies	Riva, Antonella; Guglielmo, Alberto; Balagura, Ganna; Marchese, Francesca; Amadori, Elisabetta; Iacomino, Michele; Minassian, Berge Arakel; Zara, Federico; Striano, Pasquale	EXPERT REVIEW OF NEUROTHERAPEUTICS	2020	10.1080/14737175.2020.1741350	32153206
no								Intramuscular, intravenous and oral levetiracetam in dogs: safety and pharmacokinetics	Patterson, E. E.; Goel, V.; Cloyd, J. C.; O'Brien, T. D.; Fisher, J. E.; Dunn, A. W.; Leppik, I. E.	JOURNAL OF VETERINARY PHARMACOLOGY AND THERAPEUTICS	2008	10.1111/j.1365-2885.2008.00948.x	18471147
no								Prognosis in meningoencephalitis of unknown origin in dogs: Risk factors associated with survival, clinical relapse, and long-term disability	Goncalves, Rita; De Decker, Steven; Walmsley, Gemma; Maddox, Thomas W.	JOURNAL OF VETERINARY INTERNAL MEDICINE	2024	10.1111/jvim.17037	38483069
no								Woman sniffs dog and observes its epilepsy	Thompson, Melanie	NEW SCIENTIST	2019
no								Pharmacokinetics of Cannabidiol Following Intranasal, Intrarectal, and Oral Administration in Healthy Dogs	Polidoro, Dakir; Temmerman, Robin; Devreese, Mathias; Charalambous, Marios; Van Ham, Luc; Cornelis, Ine; Broeckx, Bart J. G.; Mandigers, Paul J. J.; Fischer, Andrea; Storch, Jan; Bhatti, Sofie F. M.	FRONTIERS IN VETERINARY SCIENCE	2022	10.3389/fvets.2022.899940	35754531
no								Seizure detection, seizure prediction, and closed-loop warning systems in epilepsy	Ramgopal, Sriram; Thome-Souza, Sigride; Jackson, Michele; Kadish, Navah Ester; Fernandez, Ivan Sanchez; Klehm, Jacquelyn; Bosl, William; Reinsberger, Claus; Schachter, Steven; Loddenkemper, Tobias	EPILEPSY & BEHAVIOR	2014	10.1016/j.yebeh.2014.06.023	25174001
no								Epilepsy in the dog Part 2: Treatment	Overduin, Lisette; Mandigers, Paul J. J.	TIJDSCHRIFT VOOR DIERGENEESKUNDE	2015
no								The occurrence of epilepsy in the Dutch dog breeds	Mandigers, Paul J. J.	TIJDSCHRIFT VOOR DIERGENEESKUNDE	2017
no								Using diet to manage epilepsy in dogs	[Anonymous]	VETERINARY RECORD	2017	10.1136/vr.j941
no								NEW ANTIEPILEPTIC DRUGS - AN ADVANTAGE FOR TREATMENT OF EPILEPSY IN ANIMALS	LOSCHER, W	KLEINTIERPRAXIS	1994
no								Treatment for seizures and epilepsy in dogs	[Anonymous]	VETERINARY RECORD	2019
no								Malformation of the Cortical Development Associated with Severe Clusters of Epileptic Seizures	Cocchetto, Aurora; Gallucci, Antonella; Biggio, Federica; Cantile, Carlo	VETERINARY SCIENCES	2023	10.3390/vetsci10010007	36669007
no								COMPARATIVE CLINICAL AND ELECTROENCEPHALOGRAPHIC STUDIES OF CANINE EPILEPSY	HOLLIDAY, TA; CUNNINGHAM, JG; GUTNICK, MJ	EPILEPSIA	1970	10.1111/j.1528-1157.1970.tb03892.x	5276419
no								INFLUENCE OF PHENTOLAMINE AND PROPRANOLOL ON THE LENGTH OF TONUS AND CLONUS IN PENTYLENETETRAZOL-INDUCED SEIZURES IN DOGS	CUNNINGHAM, JG; STEPHENSON, RB	AMERICAN JOURNAL OF VETERINARY RESEARCH	1984		6731988
no								Effects of three infusion fluids with different sodium chloride contents on steady-state serum concentrations of bromide in dogs	Fukunaga, Koya; Matsumoto, Hikaru; Wate, Michiko; Misawa, Karin; Saito, Miyoko; Matsuda, Hiroshi; Orito, Kensuke	JOURNAL OF VETERINARY PHARMACOLOGY AND THERAPEUTICS	2018	10.1111/jvp.12680	30020534
no								Call goes out for canine patients with epilepsy	Perkins, M; Govendir, M; Malik, R	AUSTRALIAN VETERINARY JOURNAL	2003
no								CARER PERCEPTION OF FOCAL SEIZURES IN CANINE EPILEPSY	Packer, R. M. A.; Lucas, R. L.; Volk, H. A.	EPILEPSIA	2016
no								CURRENT CONCEPTS IN THE MANAGEMENT OF CANINE EPILEPSY	FORRESTER, SD; BOOTHE, DM; TROY, GC	COMPENDIUM ON CONTINUING EDUCATION FOR THE PRACTICING VETERINARIAN	1989
no								A hypomyelinating leukodystrophy in German Shepherd dogs	Quitt, Pia R.; Bruehschwein, Andreas; Matiasek, Kaspar; Wielaender, Franziska; Karkamo, Veera; Hytonen, Marjo K.; Meyer-Lindenberg, Andrea; Dengler, Berett; Leeb, Tosso; Lohi, Hannes; Fischer, Andrea	JOURNAL OF VETERINARY INTERNAL MEDICINE	2021	10.1111/jvim.16085	33734486
no								Paroxysmal Dyskinesia in Border Terriers: Clinical, Epidemiological, and Genetic Investigations	Stassen, Q. E. M.; Koskinen, L. L. E.; van Steenbeek, F. G.; Seppala, E. H.; Jokinen, T. S.; Prins, P. G. M.; Bok, H. G. J.; Zandvliet, M. M. J. M.; Vos-Loohuis, M.; Leegwater, P. A. J.; Lohi, H.	JOURNAL OF VETERINARY INTERNAL MEDICINE	2017	10.1111/jvim.14731	28703446
no								EEG Patterns Orienting to Lafora Disease Diagnosis-A Case Report in Two Beagles	Demeny, Helga; Florea, Bogdan; Tabaran, Flaviu; Danciu, Cecilia Gabriella; Ognean, Laurent	FRONTIERS IN VETERINARY SCIENCE	2020	10.3389/fvets.2020.589430	33251270
no								A Review of the Impact of Neuter Status on Expression of Inherited Conditions in Dogs	Oberbauer, Anita M.; Belanger, Janelle M.; Famula, Thomas R.	FRONTIERS IN VETERINARY SCIENCE	2019	10.3389/fvets.2019.00397	31799281
no								Phenobarbital-induced blood dyscrasia in a Shi-Tzu	von Klopmann, T; Papenhagen, H; Tipold, A	TIERAERZTLICHE PRAXIS AUSGABE KLEINTIERE HEIMTIERE	2006
no								High dietary chloride content associated with loss of therapeutic serum bromide concentrations in an epileptic dog	Shaw, N; Trepanier, LA; Center, A; Garland, S	JOURNAL OF THE AMERICAN VETERINARY MEDICAL ASSOCIATION	1996		8567379
no								Update Seizure Management in Small Animal Practice	Munana, Karen R.	VETERINARY CLINICS OF NORTH AMERICA-SMALL ANIMAL PRACTICE	2013	10.1016/j.cvsm.2013.04.008	23890243
no								Neuronal cytoplasmic inclusion bodies in the brain of Lagotto Romagnolo dogs: A qualitative and quantitative histologic evaluation	Peura, Sini; Kiiskinen, Elina; Jokinen, Tarja S.; Virtala, Anna-Maija K.; Syrja, Pernilla	VETERINARY PATHOLOGY	2025	10.1177/03009858241300555	39651629
no								PHARMACOKINETICS OF CLONAZEPAM IN THE DOG	ALTAHAN, F; LOSCHER, W; FREY, HH	ARCHIVES INTERNATIONALES DE PHARMACODYNAMIE ET DE THERAPIE	1984		6732363
no								Relationship of angiogenesis and microglial activation to seizure-induced neuronal death in the cerebral cortex of Shetland Sheepdogs with familial epilepsy	Sakurai, Masashi; Morita, Takehito; Takeuchi, Takashi; Shimada, Akinori	AMERICAN JOURNAL OF VETERINARY RESEARCH	2013	10.2460/ajvr.74.5.763	23627390
no								Porencephaly in dogs and cats: relationships between magnetic resonance imaging (MRI) features and hippocampal atrophy	Hori, Ai; Hanazono, Kiwamu; Miyoshi, Kenjirou; Nakade, Tetsuya	JOURNAL OF VETERINARY MEDICAL SCIENCE	2015	10.1292/jvms.14-0359	25786357
no								Current review of hemp-based medicines in dogs	Coelho, Maria Paula R. C.; Leme, Fabiola de O. P.; Moreira, Fabricio A.; Branco, Stephanie E. M. T.; Melo, Marilia M.; de Melo, Eliane G.	JOURNAL OF VETERINARY PHARMACOLOGY AND THERAPEUTICS	2021	10.1111/jvp.13016	34605042
no								Clinical and MRI findings of a suspected cortical malformation presented as a giant cerebral pseudomass in a German Shepherd dog	Bongers, Jos Jacqueline; Gutierrez-Quintana, Rodrigo; Hammond, Gawain; Jose-Lopez, Roberto	CLINICAL CASE REPORTS	2023	10.1002/ccr3.7057	36911639
no								USE OF EX-VIVO MAGNETIC-RESONANCE-IMAGING TO DETECT ONSET OF VIGABATRIN-INDUCED INTRAMYELINIC EDEMA IN CANINE BRAIN	PEYSTER, RG; SUSSMAN, NM; HERSHEY, BL; HEYDORN, WE; MEYERSON, LR; YARRINGTON, JT; GIBSON, JP	EPILEPSIA	1995	10.1111/j.1528-1157.1995.tb01672.x	8001516
no								A COMPARATIVE STUDY OF CELECOXIB AND IBUPROFEN IN A PILOCARPINE-INDUCED MODEL OF EXPERIMENTAL EPILEPSY	Haritov, Evgeni; Bogdanov, Georgi	COMPTES RENDUS DE L ACADEMIE BULGARE DES SCIENCES	2016
no								Use of levetiracetam for the successful treatment of suspected myoclonic seizures: five dogs (2016-2022)	Linder, J.; Mehra, J.; Miller, S.; Lewis, M. J.; Bentley, R. T.; Thomovsky, S.	JOURNAL OF SMALL ANIMAL PRACTICE	2024	10.1111/jsap.13719	38566458
no								NEURONAL LOSS AND GLIOSIS IN LIMBIC SYSTEM IN AN EPILEPTIC DOG	YAMASAKI, H; FURUOKA, H; TAKECHI, M; ITAKURA, C	VETERINARY PATHOLOGY	1991	10.1177/030098589102800614	1771745
no								Drug-resistant Epilepsy: Which Drugs are Substrates of P-glycoprotein and Which are Not?	Val, Javier Aylon; Hernando-Requejo, Virgilio	CURRENT NEUROPHARMACOLOGY	2025	10.2174/011570159X381818250612061802	40598739
no								Evaluation of risk factors for fatal acute pancreatitis in dogs	Hess, RS; Kass, PH; Shofer, FS; Van Winkle, TJ; Washabau, RJ	JOURNAL OF THE AMERICAN VETERINARY MEDICAL ASSOCIATION	1999		9887939
no								Pregabalin therapy for refractory idiopathic epilepsy in dogs	Dewey, C. W.; Cerda-Gonzalez, S.; Levine, J. M.; Badgley, B. L.; Ducote, J. M.; Silver, G. M.; Cooper, J. J.	JOURNAL OF VETERINARY INTERNAL MEDICINE	2008
no								Seizure-precipitating factors in dogs with idiopathic epilepsy	den Hertog, Erik	JOURNAL OF VETERINARY INTERNAL MEDICINE	2019	10.1111/jvim.15466	30838695
no								How to stabilize idiopathic epilepsy in a dog	Cauzinille, L	POINT VETERINAIRE	2002
no								A canine model for Lafora's progressive myoclonus epilepsy.	Minassian, BA; Fitzmaurice, SN; Rusbridge, C; Franklin, RJM; Young, E; Ianzano, L; Shelton, GD; Scherer, SW	AMERICAN JOURNAL OF HUMAN GENETICS	2001
no								Results of examinations for cardiovascular disease on a series of dogs	Bohn, FK	TIERARZTLICHE UMSCHAU	1998
no								EPILEPSY DUE TO INFILTRATING MENINGIOMA IN A DOG	BLANTON, LH	JOURNAL OF THE AMERICAN VETERINARY MEDICAL ASSOCIATION	1975		1112746
no								Levetiracetam: A potential treatment option in refractory canine epilepsy	Volk, H.; Wieczorek, L.; Platt, S.; Chandler, K.	EPILEPSIA	2006
no								Holistic success in canine idiopathic epilepsy - a case study	Treuel-Janz, Sinje	ZEITSCHRIFT FUER GANZHEITLICHE TIERMEDIZIN	2023	10.1055/a-2058-7537
no								NMDA RECEPTOR ANTAGONISTS PROTECT AGAINST SEIZURES AND WET-DOG SHAKES INDUCED BY 4-AMINOPYRIDINE	FRAGOSOVELOZ, J; TAPIA, R	EUROPEAN JOURNAL OF PHARMACOLOGY	1992	10.1016/0014-2999(92)90713-E	1426006
no								Cyclooxygenase-2 inhibition as an add-on strategy in drug resistant epilepsy - a canine translational pilot study	Fischer, A.; Huelsmeyer, V.; Schmieder, V. Munoz; Tipold, A.; Kornberg, M.; Koenig, F.; Gesell, F.; Ahrend, L.; Volk, H.; Potschka, H.	EUROPEAN JOURNAL OF NEUROLOGY	2022
no								MYOCLONIC EPILEPSY (LAFORAS-DISEASE) IN MAN AND DOG	PADGETT, GA; HEGREBERG, GA	JOURNAL OF THE AMERICAN VETERINARY MEDICAL ASSOCIATION	1974
no								MANAGEMENT OF CANINE EPILEPSY WITH PHENOBARBITAL AND POTASSIUM-BROMIDE	DOWLING, PM	CANADIAN VETERINARY JOURNAL-REVUE VETERINAIRE CANADIENNE	1994		7866967
no								Simple Acupoints Prescription Flow Chart Based on Meridian Theory: A Retrospective Study in 102 Dogs	Jeong, Jong-Ho; Song, Joo-Young; Jo, Hyo-Gwon; Kim, Ji-Min; Yoon, Samuel-S.; Park, Chul; Kim, Seunghyun; Roh, Seong-Soo; Lee, Bong Hyo; Yang, Chae Ha; Kim, Hee Young	EVIDENCE-BASED COMPLEMENTARY AND ALTERNATIVE MEDICINE	2013	10.1155/2013/129315	23762103
no								Transient relapsing neuromyopathy during potassium bromide therapy in a dog	Menchetti, Marika; Perillo, Raffaella; Bianchi, Ezio; Matiasek, Kaspar; Rosati, Marco	VETERINARY RECORD CASE REPORTS	2021	10.1002/vrc2.157
no								The novel homozygous KCNJ10 c.986T &gt; C (p.(Leu329Pro)) variant is pathogenic for the SeSAME/EAST homologue in Malinois dogs	Van Poucke, Mario; Stee, Kimberley; Bhatti, Sofie F. M.; Vanhaesebrouck, An; Bosseler, Leslie; Peelman, Luc J.; Van Ham, Luc	EUROPEAN JOURNAL OF HUMAN GENETICS	2017	10.1038/ejhg.2016.157	27966545
no								Quantitative analysis of magnetic resonance images for characterization of blood-brain barrier dysfunction in dogs with brain tumors	Hanael, Erez; Baruch, Shelly; Chai, Orit; Lishitsky, Liron; Blum, Tal; Rapoport, Kira; Ruggeri, Marco; Aizenberg, Zahi; Peery, Dana; Meyerhoff, Nina; Volk, Holger Andreas; De Decker, Steven; Tipold, Andrea; Baumgaertner, Wolfgang; Friedman, Alon; Shamir, Merav	JOURNAL OF VETERINARY INTERNAL MEDICINE	2023	10.1111/jvim.16654	36847997
no								Seroprevalence of Borrelia burgdorferi sensu lato and Anaplasma phagocytophilum in dogs with neurological signs	Jaderlund, K. H.; Egenvall, A.; Bergstrom, K.; Hedhammar, A.	VETERINARY RECORD	2007	10.1136/vr.160.24.825	17575245
no								Design and evaluation of gastro-swelling/gastro-floating sustained-release tablets of brivaracetam for epilepsy therapy	Hou, Zhiyuan; Cheng, Xiaoxiao; Zhao, Xiangcheng; Lin, Jianing; Zhang, Hailong; Li, Youshan; Ding, Jinsong	INTERNATIONAL JOURNAL OF PHARMACEUTICS	2023	10.1016/j.ijpharm.2023.123301	37572859
no								Allele frequency of a genetic risk variant for necrotizing meningoencephalitis in pug dogs from Europe and association with the clinical phenotype	van Renen, Jana; Kehl, Alexandra; Buhmann, Gesine; Matiasek, Lara A.; Zablotski, Yury; Fischer, Andrea	FRONTIERS IN VETERINARY SCIENCE	2024	10.3389/fvets.2024.1407288	38840637
no								Integrating Brain Implants With Local and Distributed Computing Devices: A Next Generation Epilepsy Management System	Kremen, Vaclav; Brinkmann, Benjamin H.; Kim, Inyong; Guragain, Hari; Nasseri, Mona; Magee, Abigail L.; Attia, Tal Pal; Nejedly, Petr; Sladky, Vladimir; Nelson, Nathanial; Chang, Su-Youne; Herron, Jeffrey A.; Adamski, Tom; Baldassano, Steven; Cimbalnik, Jan; Vasoli, Vince; Fehrmann, Elizabeth; Chouinard, Tom; Patterson, Edward E.; Litt, Brian; Stead, Matt; Van Gompel, Jamie; Sturges, Beverly K.; J…	IEEE JOURNAL OF TRANSLATIONAL ENGINEERING IN HEALTH AND MEDICINE	2018	10.1109/JTEHM.2018.2869398	30310759
no								TRANS-2-EN-VALPROATE - REEVALUATION OF ITS ANTICONVULSANT EFFICACY IN STANDARDIZED SEIZURE MODELS IN MICE, RATS AND DOGS	LOSCHER, W; HONACK, D; NOLTING, B; FASSBENDER, CP	EPILEPSY RESEARCH	1991	10.1016/0920-1211(91)90053-I	1743183
no								NEUROPATHOLOGIC FINDINGS IN PATIENTS RECEIVING LONG-TERM VIGABATRIN THERAPY FOR CHRONIC INTRACTABLE EPILEPSY	CANNON, DJ; BUTLER, WH; MUMFORD, JP; LEWIS, PJ	JOURNAL OF CHILD NEUROLOGY	1991		1940119
no								Safe and sound? A systematic literature review of seizure detection methods for personal use	Jory, Caryn; Shankar, Rohit; Coker, Deborah; McLean, Brendan; Hanna, Jane; Newman, Craig	SEIZURE-EUROPEAN JOURNAL OF EPILEPSY	2016	10.1016/j.seizure.2016.01.013	26859097
no								Propofol versus sodium thiopentone for the treatment of status epilepticus and refractory status epilepticus in dogs	Espineira, I; Alzate, D.; Araos, J.; Pellegrino, F.; Tunesi, M.; Jensen, M.; Donati, P. A.	NEW ZEALAND VETERINARY JOURNAL	2023	10.1080/00480169.2023.2172089	36688794
no								Prevalence of inherited disorders among mixed-breed and purebred dogs: 27,254 cases (1995-2010)	Bellumori, Thomas P.; Famula, Thomas R.; Bannasch, Danika L.; Belanger, Janelle M.; Oberbauer, Anita M.	JAVMA-JOURNAL OF THE AMERICAN VETERINARY MEDICAL ASSOCIATION	2013	10.2460/javma.242.11.1549	23683021
no								Primary Hypoparathyroidism in one Cat and Two Dogs	Oliveira Lima Albuquerque, Alice Ribeiro; Santos de Oliveira, Joana Thaisa; Alberto Carlos, Renata Santiago; Veloso, Jessica Fontes; Silva, Fabiana Lessa; Harvey, Tatiani Vitor	ACTA SCIENTIAE VETERINARIAE	2015
no								Dog assisted therapy: report of a clinical case	Maiorani, C.; Cesa-Bianchi, G.; Cristini, C.	GIORNALE DI GERONTOLOGIA	2012
no								HEPATOTOXICITY OF PHENOBARBITAL IN DOGS - 18 CASES (1985-1989)	DAYRELLHART, B; STEINBERG, SA; VANWINKLE, TJ; FARNBACH, GC	JOURNAL OF THE AMERICAN VETERINARY MEDICAL ASSOCIATION	1991		1748613
no								An intracranial lipomatous mass in a Hungarian Vizsla dog (Canis familiaris)	Aledon, Irene; Lopes, Bruno A.; Sato, Amy F.; Elliott, James	VETERINARY RECORD CASE REPORTS	2025	10.1002/vrc2.70123
no								Classification of Involuntary Movements in Dogs: Myoclonus and Myotonia	Lowrie, M.; Garosi, L.	JOURNAL OF VETERINARY INTERNAL MEDICINE	2017	10.1111/jvim.14771	28557061
no								Detection of blood-brain barrier dysfunction using advanced imaging methods to predict seizures in dogs with meningoencephalitis of unknown origin	Hanael, Erez; Baruch, Shelly; Chai, Orit; Nir, Zohar; Rapoport, Kira; Ruggeri, Marco; Eizenberg, Itzhak; Peery, Dana; Friedman, Alon; Shamir, Merav H.	JOURNAL OF VETERINARY INTERNAL MEDICINE	2022	10.1111/jvim.16396	35285550
no								LONG-TERM VIDEO-ELECTROENCEPHALOGRAPHY IN A CANINE EPILEPSY MONITORING UNIT	Poma, R.; Ives, J. R.	JOURNAL OF VETERINARY INTERNAL MEDICINE	2010
no								ADRENOCORTICAL FUNCTION IN EPILEPSY .2. ROLE OF CORTICOSTERONE IN MECHANISM AND MANAGEMENT OF EPILEPSY	BRAY, PF; ELY, RS; ZAPATA, G; KELLEY, VC	NEUROLOGY	1961	10.1212/WNL.11.3.246
no								TUFTS CREATES APP TO TRACK, STUDY EPILEPSY IN DOGS	[Anonymous]	JAVMA-JOURNAL OF THE AMERICAN VETERINARY MEDICAL ASSOCIATION	2020
no								Risk loci for idiopathic epilepsy in Belgian Shepherd dogs	Karlskov-Mortensen, Peter	ANIMAL GENETICS	2021	10.1111/age.13030	33259081
no								Sudden unexpected death in dogs with epilepsy: Risks versus benefits of omega-3 fatty acid supplementation for man's best friend	Scorza, Carla A.; Calderazzo, Lineu; Cavalheiro, Esper A.; Scorza, Fulvio A.; Cysneiros, Roberta M.	EPILEPSY & BEHAVIOR	2013	10.1016/j.yebeh.2013.02.021	23619429
no								Analysis of blood degradation products and ferritin in the cerebrospinal fluid of dogs with acute thoracolumbar intervertebral disk extrusion, a prospective pilot study	Bittermann, Sophie; Schild, Christof; Marti, Eliane; Mirkovitch, Jelena; Schweizer, Daniela; Henke, Diana	BMC VETERINARY RESEARCH	2019	10.1186/s12917-019-1878-9	31088486
no								Trial of a novel diet for epilepsy in dogs	Eckardt, Judith; Kluth, Susanne; Dierks, Claudia; Philipp, Ute; Distl, Ottmar	VETERINARY RECORD	2013	10.1136/vr.f1870	23525818
no								Epilepsy in Dogs: Established and New Aspects of Therapy	Strangalies, Jennifer	KLEINTIERPRAXIS	2022
no								Epilepsy in the dog Part 1 Classification and causes	Mandigers, Paul J. J.; Overduin, En Lisette	TIJDSCHRIFT VOOR DIERGENEESKUNDE	2015
no								Trial of a novel diet for epilepsy in dogs	Volk, Holger A.; Davies, Emma	VETERINARY RECORD	2013	10.1136/vr.f1869	23525817
no								Pharmacological bases of epilepsy treatment in dogs and cats	L�scher, W	MAGYAR ALLATORVOSOK LAPJA	2004
no								Purebred canine epilepsy: A link between inbreed rodents and humans	Fee, DB; Licht, BG; Figueroa, KP; Harper, KM; Licht, MH; Hyson, LL; Pulst, SM	NEUROLOGY	2004
no								Diagnosis, treatment and postsurgical complications in a dog with epileptic seizures and a naso-ethmoidal meningoencephalocele	Mojarradi, Abtin; Van Meervenne, Sofie; Suarez-Bonnet, Alejandro; De Decker, Steven	ACTA VETERINARIA SCANDINAVICA	2021	10.1186/s13028-021-00591-1	34238330
no								Supervised filters for EEG signal in naturally occurring epilepsy forecasting	Javier Munoz-Almaraz, Francisco; Zamora-Martinez, Francisco; Botella-Rocamora, Paloma; Pardo, Juan	PLOS ONE	2017	10.1371/journal.pone.0178808	28632737
no								EVALUATION OF ANTI-EPILEPTIC DRUGS IN DOGS WITH EPILEPSY	SCHWARZPORSCHE, D; LOSCHER, W; FREY, HH; SCHMIDT, D	ARZNEIMITTEL-FORSCHUNG/DRUG RESEARCH	1983
no								Canine and feline epilepsy: More than epileptic seizures and drugs	Bhatti, Sofie; Charalambous, Marios; Fischer, Andrea; Volk, Holger	VETERINARY JOURNAL	2024	10.1016/j.tvjl.2024.106070	38311025
no								Digital hub supports management of idiopathic epilepsy in dogs	Riley, Ester Rodriguez	VETERINARY RECORD	2025	10.1002/vetr.5391
no								Seizures in boxer - a retrospective study (1999-2005)	Pakozdy, A.; Kneissl, S.; Wolfesberger, B.; Leschnik, M.	WIENER TIERARZTLICHE MONATSSCHRIFT	2006
no								Bromide toxicosis secondary to renal insufficiency in an epileptic dog	Nichols, ES; Trepanier, LA; Linn, K	JOURNAL OF THE AMERICAN VETERINARY MEDICAL ASSOCIATION	1996		8567378
no								Evaluation of matrix metalloproteinase-2 and-9 in the cerebrospinal fluid of dogs with intracranial tumors	Mariani, Christopher L.; Boozer, Lindsay B.; Braxton, Alicia M.; Platt, Simon R.; Vernau, Karen M.; McDonnell, John J.; Guevar, Julien	AMERICAN JOURNAL OF VETERINARY RESEARCH	2013	10.2460/ajvr.74.1.122	23270356
no								Genetic aspects of idiopathic epilepsy in Labrador retrievers	Jaggy, A; Faissler, D; Gaillard, C; Srenk, P; Graber, H	JOURNAL OF SMALL ANIMAL PRACTICE	1998	10.1111/j.1748-5827.1998.tb03650.x	9673903
no								Classification of Pre-ictal and Interictal Periods Based on EEG Frequency Features in Epilepsy	Karumuri, Bharat K.; Vlachos, Ioannis; Liu, Rui; Adkinson, Joshua; Iasemidis, Leonidas	2016 32ND SOUTHERN BIOMEDICAL ENGINEERING CONFERENCE (SBEC)	2016	10.1109/SBEC.2016.9
no								Hereditary Cerebellar Degeneration in Scottish Terriers	Urkasemsin, G.; Linder, K. E.; Bell, J. S.; de Lahunta, A.; Olby, N. J.	JOURNAL OF VETERINARY INTERNAL MEDICINE	2010	10.1111/j.1939-1676.2010.0499.x	20384950
no								Current position and trends in epilepsy therapy in dog and cat	Potschka, H.; Volk, H. A.; Pekcec, A.	TIERAERZTLICHE PRAXIS AUSGABE KLEINTIERE HEIMTIERE	2009
no								Ulcerative neutrophilic dermatitis resembling human bromoderma in a dog	Dedola, C.; Gallucci, A.; Ibba, F.; Ennas, F.; Porcellato, I; Brachelente, C.	JOURNAL OF SMALL ANIMAL PRACTICE	2022	10.1111/jsap.13415	34431097
no								Canine EEG helps human: cross-species and cross-modality epileptic seizure detection via multi-space alignment	Wang, Ziwei; Li, Siyang; Wu, Dongrui	NATIONAL SCIENCE REVIEW	2025	10.1093/nsr/nwaf086	40330047
no								Concentrations of acute-phase proteins in dogs with steroid responsive meningitis-arteritis	Bathen-Noethen, A.; Carlson, R.; Menzel, D.; Mischke, R.; Tipold, A.	JOURNAL OF VETERINARY INTERNAL MEDICINE	2008	10.1111/j.1939-1676.2008.0164.x	18691368
no								PHENOBARBITAL-RESPONSIVE EPISODIC DYSCONTROL (RAGE) IN DOGS	DODMAN, NH; MICZEK, KA; KNOWLES, K; THALHAMMER, JG; SHUSTER, L	JOURNAL OF THE AMERICAN VETERINARY MEDICAL ASSOCIATION	1992		1289339
no								STUDIES ON BRAIN SURGERY IN DOG .4. ON EPILEPSY IN DOGS OPERATED BY OSTEOPLASTIC CRANIOTOMY	KUROKAWA, K	JAPANESE JOURNAL OF VETERINARY SCIENCE	1968
no								Vagus Nerve Stimulator Placement in Dogs: Surgical Implantation Technique, Complications, Long-Term Follow-Up, and Practical Considerations	Martle, Valentine; Van Ham, Luc M. L.; Boon, Paul; Caemaert, Jacques; Tshamala, Mulenda; Vonck, Kristl; Raedt, Robrecht; Polis, Ingeborgh; Bhatti, Sofie	VETERINARY SURGERY	2016	10.1111/vsu.12427	26731597
no								A companion to the preclinical common data elements for phenotyping seizures and epilepsy in rodent models. A report of the TASK3-WG1C: Phenotyping working group of the ILAE/AES joint translational task force	Barker-Haliski, Melissa; Pitsch, Julika; Galanopoulou, Aristea S. S.; Koehling, Rudiger	EPILEPSIA OPEN	2022	10.1002/epi4.12676	36461665
no								WET DOG SHAKES BEHAVIOR DURING HIPPOCAMPAL KINDLING IN RAT	LERNERNATOLI, M; HASHIZUME, A; RONDOUIN, G; BALDYMOULINIER, M	COMPTES RENDUS DES SEANCES DE LA SOCIETE DE BIOLOGIE ET DE SES FILIALES	1983		6221784
no								Presumed phenobarbital-induced Stevens-Johnson syndrome in a 4-year-old female Great Dane	Cornelis, Ine; Vandenabeele, Sophie; Dunon, Dana; Van Ham, Luc	VETERINARY QUARTERLY	2016	10.1080/01652176.2016.1182231	27161841
no								Search Strategy for Buried Objects in Water: Geophysics, Probes and Dogs	Ruffell, Alastair; Powell, Neil	FORENSIC SCIENCES	2021	10.3390/forensicsci1030012
no								Profiling the Expression of Endoplasmic Reticulum Stress Associated Heat Shock Proteins in Animal Epilepsy Models	Nowakowska, Marta; Gualtieri, Fabio; von Rueden, Eva-Lotta; Hansmann, Florian; Baumgaertner, Wolfgang; Tipold, Andrea; Potschka, Heidrun	NEUROSCIENCE	2020	10.1016/j.neuroscience.2019.12.015	31887356
no								Clinical findings, treatment, and outcome of dogs with status epilepticus or cluster seizures: 156 cases (1990-1995)	Bateman, SW; Parent, JM	JOURNAL OF THE AMERICAN VETERINARY MEDICAL ASSOCIATION	1999		10579043
no								Bacterial Lipopolysaccharide Post-Conditioning in The kainic acid animal model of Temporal Lobe epilepsy	Herpich, Mateus Eduardo; Guarnieri, Leonardo de Oliveira; de Oliveira, Antonio Carlos Pinheiro; Moraes, Marcio Flavio Dutra	EPILEPSY & BEHAVIOR	2024	10.1016/j.yebeh.2024.110076	39467457
no								Differences in pre-sleep activity and sleep location are associated with variability in daytime/nighttime sleep electrophysiology in the domestic dog	Bunford, Nora; Reicher, Vivien; Kis, Anna; Pogany, Akos; Gombos, Ferenc; Bodizs, Robert; Gacsi, Marta	SCIENTIFIC REPORTS	2018	10.1038/s41598-018-25546-x	29740040
no								GAMMA-VINYL GABA - CURRENT ROLE IN THE MANAGEMENT OF DRUG-RESISTANT EPILEPSY	TREIMAN, DM	EPILEPSIA	1989	10.1111/j.1528-1157.1989.tb05831.x	2767018
no								SEIZURES IN DOGS .1. CLASSIFICATION, SYMPTOMS AND DIAGNOSIS	JAGGY, A; STEFFEN, F	PRAKTISCHE TIERARZT	1995
no								Micturition and emotion-induced reflex epilepsy: Case report and review of the literature	Glass, Hannah C.; Prieur, Beverley; Molnar, Christine; Hamiwka, Lorie; Wirrell, Elaine	EPILEPSIA	2006	10.1111/j.1528-1167.2006.00859.x	17201720
no								Pharmacokinetic evaluation of immediate- and extended-release formulations of levetiracetam in dogs	Boozer, Lindsay B.; Platt, Simon R.; Haley, Allison C.; Linville, Amie V.; Kent, Marc; Barron, Lauren E.; Nie, Ben; Arnold, Robert D.	AMERICAN JOURNAL OF VETERINARY RESEARCH	2015	10.2460/ajvr.76.8.719	26207970
no								Aetiology and Outcome in French Bulldogs with Epileptic Seizures. A retrospective study	Chan, T.; Leschnik, M.; Pakozdy, A.	WIENER TIERARZTLICHE MONATSSCHRIFT	2019
no								Status Epilepticus and Cluster Seizures	Patterson, Edward (Ned) E.	VETERINARY CLINICS OF NORTH AMERICA-SMALL ANIMAL PRACTICE	2014	10.1016/j.cvsm.2014.07.007	25245182
no								THE DOG AS A MODEL IN EPILEPSY RESEARCH - COMPARATIVE PHARMACOKINETICS	FREY, HH; LOSCHER, W	VETERINARY RESEARCH COMMUNICATIONS	1983	10.1007/BF02228638
no								EVALUATION OF SHORT-TERM ELECTROENCEPHALOGRAPHY IN DOGS WITH IDIOPATHIC EPILEPSY	Arendse, S.; Poma, R.; MacLusky, N.; Hanna, B.	JOURNAL OF VETERINARY INTERNAL MEDICINE	2010
no								There are also seizure-precipitating Factors in Dogs with Epilepsy	Schuerg, Andrea	TIERAERZTLICHE PRAXIS AUSGABE KLEINTIERE HEIMTIERE	2019
no								Electroencephalographic recordings in dogs: Prevention of muscle artifacts and evaluation of two activation techniques in healthy individuals	Brauer, Christina; Kaestner, Sabine B. R.; Schenk, Henning C.; Tuensmeyer, Julia; Tipold, Andrea	RESEARCH IN VETERINARY SCIENCE	2011	10.1016/j.rvsc.2010.06.004	20591453
no								Switching between medications for the management of epilepsy in dogs	Penderis, Jacques; Volk, Holger	VETERINARY RECORD	2013	10.1136/vr.f5918	24097884
no								Bromide: the good, the bad, and the ugly of the oldest antiseizure medication	Gouveia, Diogo; Mandigers, Paul; Cherubini, Giunio Bruto	FRONTIERS IN VETERINARY SCIENCE	2024	10.3389/fvets.2024.1433191	38988980
no								Mapping of Purkinje Neuron Loss and Polyglucosan Body Accumulation in Hereditary Cerebellar Degeneration in Scottish Terriers	Urkasemsin, G.; Linder, K. E.; Bell, J. S.; de Lahunta, A.; Olby, N. J.	VETERINARY PATHOLOGY	2012	10.1177/0300985811412622	21753036
no								Concentrations of phenobarbital in epileptic dogs on phenobarbital or primidone therapy	Rambeck, B; May, TW; J�rgens, U; Schwartz-Porsche, D	KLEINTIERPRAXIS	1999
no								Left cervical vagal nerve stimulation reduces skin sympathetic nerve activity in patients with drug resistant epilepsy	Yuan, Yuan; Hassel, Jonathan L.; Doytchinova, Anisiia; Adams, David; Wright, Keith C.; Meshberger, Chad; Chen, Lan S.; Guerra, Maria P.; Shen, Changyu; Lin, Shien-Fong; Everett, Thomas H.; Salanova, Vicenta; Chen, Peng-Sheng	HEART RHYTHM	2017	10.1016/j.hrthm.2017.07.035	28778733
no								BROMIDE TOXICOSIS (BROMISM) IN A DOG TREATED WITH POTASSIUM-BROMIDE FOR REFRACTORY SEIZURES	YOHN, SE; MORRISON, WB; SHARP, PE	JOURNAL OF THE AMERICAN VETERINARY MEDICAL ASSOCIATION	1992		1506256
no								Removal of frontal meningioma by bilateral transfrontal approach in dog Case study	Lehner Laszlo; Czeibert Kalman; Koltai Zsofia; Jakab Csaba	MAGYAR ALLATORVOSOK LAPJA	2019
no								Hydrocephalus in the dog and the cat. Part 1: Aetiology, pathogenesis, clinical forms and diagnostic	Lautersack, O; Schimke, E	TIERARZTLICHE PRAXIS AUSGABE KLEINTIERE HEIMTIERE	2003
no								Different outcomes of multiple sialadenitis involving the submandibular and zygomatic salivary glands in a Welsh Corgi dog	Park, Sung-Yong; Lee, Jong-Sun; Yoon, Hun-Young; Kim, Hee-Eun; Kim, Jung-Hyun	VETERINARNI MEDICINA	2022	10.17221/174/2020-VETMED	38716189
no								Reactive Seizures Due to Hyperlipidemia in a Maltese Dog	Agassi de Sales, Nathali Adrielli; Picelli, Julia Perinotto; Leonel Alves, Endrigo Gabellini; de Tacia dos Anjos, Luana Castela; Bittar, Eustaquio Resende; Rosado, Isabel Rodrigues	ACTA SCIENTIAE VETERINARIAE	2021	10.22456/1679-9216.110100
no								New subdermal wire electrode for recording the EEG in dogs with natural occuring epilepsy	Ives, JR; Poma, R; Joane, PM	EPILEPSIA	2005
no								Nutritional Management of Behavior and Brain Disorders in Dogs and Cats	Tynes, Valarie V.; Landsberg, Gary M.	VETERINARY CLINICS OF NORTH AMERICA-SMALL ANIMAL PRACTICE	2021	10.1016/j.cvsm.2021.01.011	33773649
no								SEQUENTIAL NEUROPATHOLOGY OF DOGS TREATED WITH VIGABATRIN, A GABA-TRANSAMINASE INHIBITOR	YARRINGTON, JT; GIBSON, JP; DILLBERGER, JE; HURST, G; LIPPERT, B; SUSSMAN, NM; HEYDORN, WE; MARLER, RJ	TOXICOLOGIC PATHOLOGY	1993	10.1177/019262339302100507	8115824
no								Continuous electroencephalographic monitoring of status epilepticus in dogs and cats: 10 patients (2004-2005)	Raith, Karina; Steinberg, Tanja; Fischer, Andrea	JOURNAL OF VETERINARY EMERGENCY AND CRITICAL CARE	2010	10.1111/j.1476-4431.2010.00544.x	20731812
no								Phenobarbitone concentrations in the hair, saliva and plasma of eight epileptic dogs	Dunnett, M; Littleford, A; Lees, P	VETERINARY RECORD	2002	10.1136/vr.150.23.718	12081307
no								PHARMACOKINETICS OF METHSUXIMIDE AND A MAJOR METABOLITE IN DOGS	DOBRINSKA, MR; WELLING, PG	JOURNAL OF PHARMACEUTICAL SCIENCES	1977	10.1002/jps.2600660520	577506
no								Antiepileptic Drug Therapy and Monitoring	Podell, Michael	TOPICS IN COMPANION ANIMAL MEDICINE	2013	10.1053/j.tcam.2013.06.009	24070683
no								Long-term serum bile acid concentrations in 51 dogs after complete extrahepatic congenital portosystemic shunt ligation	Bristow, P.; Tivers, M.; Packer, R.; Brockman, D.; Ortiz, V.; Newson, K.; Lipscomb, V.	JOURNAL OF SMALL ANIMAL PRACTICE	2017	10.1111/jsap.12685	28660694
no								Progressive myoclonus epilepsy in a beagle	Gredal, H; Berendt, M; Leifsson, PS	JOURNAL OF SMALL ANIMAL PRACTICE	2003	10.1111/j.1748-5827.2003.tb00113.x	14635965
no								Characterization of a dopamine transporter polymorphism and behavior in Belgian Malinois	Lit, Lisa; Belanger, Janelle M.; Boehm, Debby; Lybarger, Nathan; Haverbeke, Anouck; Diederich, Claire; Oberbauer, Anita M.	BMC GENETICS	2013	10.1186/1471-2156-14-45	23718893
no								SERUM CONCENTRATIONS AND EFFICACY OF PHENYTOIN, PHENOBARBITAL, AND PRIMIDONE IN CANINE EPILEPSY	FARNBACH, GC	JOURNAL OF THE AMERICAN VETERINARY MEDICAL ASSOCIATION	1984		6725128
no								Surgical treatments for seizure - Adaptability for dogs	Bagley, RS; Harrington, ML; Moore, MP	VETERINARY CLINICS OF NORTH AMERICA-SMALL ANIMAL PRACTICE	1996	10.1016/S0195-5616(96)50107-5	8813752
no								EVALUATION OF EPILEPTIC DOGS AS AN ANIMAL-MODEL OF HUMAN EPILEPSY	LOSCHER, W; SCHWARTZPORSCHE, D; FREY, HH; SCHMIDT, D	ARZNEIMITTEL-FORSCHUNG/DRUG RESEARCH	1985		4039156
no								Results of a ketogenic food trial for dogs with idiopathic epilepsy.	[Anonymous]	JOURNAL OF VETERINARY INTERNAL MEDICINE	2005
no								Volumetry of the lateral ventricles in dogs: Examination of intra- and inter-rater reliability based on manual image segmentation	Dietzel, Josephine; Flegel, Thomas; Grampp, Rebekka; Wohnl, Isabel; Gallardo, Macarena Jofre; Nestmann, Johanna; Kiefer, Ingmar	TIERAERZTLICHE PRAXIS AUSGABE KLEINTIERE HEIMTIERE	2025	10.1055/a-2555-9320	40233792
no								Hyperglycosylation and reduced GABA currents of mutated GABRB3 polypeptide in remitting childhood absence epilepsy	Tanaka, Miyabi; Olsen, Richard W.; Medina, Marco T.; Schwartz, Emily; Alonso, Maria Elisa; Duron, Reyna M.; Castro-Ortega, Ramon; Martinez-Juarez, Iris E.; Pascual-Castroviejo, Ignacio; Machado-Salas, Jesus; Silva, Rene; Bailey, Julia N.; Bai, Dongsheng; Ochoa, Adriana; Jara-Prado, Aurelio; Pineda, Gregorio; Macdonald, Robert L.; Delgado-Escueta, Antonio V.	AMERICAN JOURNAL OF HUMAN GENETICS	2008	10.1016/j.ajhg.2008.04.020	18514161
no								IMPROVEMENT IN HIPPOCAMPAL KINDLING ANALYSIS THROUGH COMPUTATIONAL PROCESSING DATA	Cordeiro, Joacir Graciolli; Capurro, Alberto; Aertsen, Ad; Cordeiro, Karina Kohn; Araujo, Joao Candido; Schulze-Bonhage, Andreas	ARQUIVOS DE NEURO-PSIQUIATRIA	2009	10.1590/S0004-282X2009000400019	19722048
no								Clinical description and mode of inheritance of idiopathic epilepsy in English Springer Spaniels	Patterson, EE; Armstrong, PJ; O'Brien, DP; Roberts, MC; Johnson, GS; Mickelson, JR	JAVMA-JOURNAL OF THE AMERICAN VETERINARY MEDICAL ASSOCIATION	2005	10.2460/javma.2005.226.54	15646572
no								Idiopathic epilepsy	Knowles, K	CLINICAL TECHNIQUES IN SMALL ANIMAL PRACTICE	1998	10.1016/S1096-2867(98)80035-2	9775504
no								Epilepsy in British Shorthair cats in Sweden	Tenger, Marianne; Van Meervenne, Sofie; Varjonen, Katarina; Tidholm, Anna; Rohdin, Cecilia	JOURNAL OF FELINE MEDICINE AND SURGERY	2022	10.1177/1098612X211036795	34431738
no								Diagnosis of secondary dysmyelopoiesis via costochondral rib aspirate in a dog	Mathis, Justin C.; Yoo, Seung H.; Sullivan, Lauren A.	JOURNAL OF VETERINARY EMERGENCY AND CRITICAL CARE	2014	10.1111/vec.12255	25471646
no								Effect of prolonged status epilepticus as a result of intoxication on epileptogenesis in a UK canine population	Jull, P.; Risio, L. D.; Horton, C.; Volk, H. A.	VETERINARY RECORD	2011	10.1136/vr.d4750	21852306
no								SERUM BILE-ACIDS AS AN INDICATOR OF LIVER-DISEASE IN DOGS	HAUGE, JG; ABDELKADER, SV	ACTA VETERINARIA SCANDINAVICA	1984		6534161
no								Seizure Prediction using Long-Term Fragmented Intracranial Canine and Human EEG Recordings	Zhang, Zisheng; Parhi, Keshab K.	2016 50TH ASILOMAR CONFERENCE ON SIGNALS, SYSTEMS AND COMPUTERS	2016
no								Optimized Parameters for Transducing the Locus Coeruleus Using Canine Adenovirus Type 2 (CAV2) Vector in Rats for Chemogenetic Modulation Research	Stevens, Latoya; Larsen, Lars Emil; Van Lysebettens, Wouter; Carrette, Evelien; Boon, Paul; Raedt, Robrecht; Vonck, Kristl	FRONTIERS IN NEUROSCIENCE	2021	10.3389/fnins.2021.663337	33927593
no								The future of health care: going to the dogs?	Freeman, William D.; Vatz, Kenneth A.	FRONTIERS IN NEUROLOGY	2015	10.3389/fneur.2015.00087	26005431
no								Bite of Canis lupus familiaris in an infant causing skull injury and neurological sequelae	Peixoto, Andressa Oliveira; Sarti, Luisa; Uzun, Raisa Sanches; Belluomini, Fernando; Takesaki, Naomi Andreia; Lima Marson, Fernando Augusto; Alexandre Fraga, Andrea Melo	JOURNAL OF VETERINARY BEHAVIOR-CLINICAL APPLICATIONS AND RESEARCH	2020	10.1016/j.jveb.2020.03.006
no								Transcutaneous Cervical Vagus Nerve Stimulation Induces Changes in the Electroencephalogram and Heart Rate Variability of Healthy Dogs, a Pilot Study	Castillo, Gibrann; Gaitero, Luis; Fonfara, Sonja; Czura, Christopher J.; Monteith, Gabrielle; James, Fiona	FRONTIERS IN VETERINARY SCIENCE	2022	10.3389/fvets.2022.878962	35769324
no								HEMATOLOGIC VALUES AND PLASMA AND TISSUE FOLATE CONCENTRATIONS IN DOGS GIVEN PHENYTOIN ON A LONG-TERM BASIS	BUNCH, SE; EASLEY, JR; CULLEN, JM	AMERICAN JOURNAL OF VETERINARY RESEARCH	1990		2240814
no								Pet Therapy as a Nonpharmacological Treatment Option for Neurological Disorders: A Review of the Literature	Boldig, Catherine M.; Butala, Nitin	CUREUS JOURNAL OF MEDICAL SCIENCE	2021	10.7759/cureus.16167	34367777
no								Clinical comparison of primary versus secondary epilepsy in 125 cats	Pakozdy, Akos; Leschnik, Michael; Sarchahi, Ali Asghar; Tichy, Alexander G.; Thalhammer, Johann G.	JOURNAL OF FELINE MEDICINE AND SURGERY	2010	10.1016/j.jfms.2010.07.001	20822944
no								GENICULATE SPIKES DURING EPILEPTIC SEIZURES INDUCED IN DOGS BY PENTYLENETETRAZOL AND BICUCULLINE	BINNIE, CD; BOAS, WVE; WAUQUIER, A	ELECTROENCEPHALOGRAPHY AND CLINICAL NEUROPHYSIOLOGY	1985	10.1016/0013-4694(85)91071-5	2408862
no								CLINICAL AND ELECTROENCEPHALOGRAPHIC CHARACTERIZATION OF MYOCLONIC EPILEPSY WITH PHOTOSENSITIVITY IN JUVENILE PURE-BRED DOGS	Wielaender, F.; James, F.; Sarviaho, R.; Cortez, M.; Kluger, G.; Kornberg, M.; Bathen-Noethen, A.; Matiasek, K.; Flegel, T.; Bhatti, S.; Lohi, H.; Fischer, A.	EPILEPSIA	2016
no								A Missense Variant in KCNJ10 in Belgian Shepherd Dogs Affected by Spongy Degeneration with Cerebellar Ataxia (SDCA1)	Mauri, Nico; Kleiter, Miriam; Leschnik, Michael; Hoegler, Sandra; Dietschi, Elisabeth; Wiedmer, Michaela; Dietrich, Joelle; Henke, Diana; Steffen, Frank; Schuller, Simone; Gurtner, Corinne; Stokar-Regenscheit, Nadine; O'Toole, Donal; Bilzer, Thomas; Herden, Christiane; Oevermann, Anna; Jagannathan, Vidhya; Leeb, Tosso	G3-GENES GENOMES GENETICS	2017	10.1534/g3.116.038455	28007838
no								Suspected exercise-induced seizures in a young dog	Motta, L.; Dutton, E.	JOURNAL OF SMALL ANIMAL PRACTICE	2013	10.1111/jsap.12028	23387942
no								Dissolution Characteristics of Split and Crushed Levetiracetam Extended-Release Tablets in Comparison With Immediate-Release Formulation	Mondino, Alejandro; Nettifee, Julie A.; Papich, Mark G.; Munana, Karen R.	JOURNAL OF VETERINARY PHARMACOLOGY AND THERAPEUTICS	2025	10.1111/jvp.13517	40356306
no								Compliance in canine epilepsy: can the owner be the cause of treatment failure?	Jokinen, Tarja S.	VETERINARY RECORD	2021		34651720
no								Selective Control of Physiological Responses by Temporally-Patterned Electrical Stimulation of the Canine Vagus Nerve	Yoo, Paul B.; Hincapie, Juan G.; Hamann, Jason J.; Ruble, Stephen B.; Wolf, Patrick D.; Grill, Warren M.	2011 ANNUAL INTERNATIONAL CONFERENCE OF THE IEEE ENGINEERING IN MEDICINE AND BIOLOGY SOCIETY (EMBC)	2011		22254997
no								COMPARISON OF PHENOBARBITAL AND POTASSIUM BROMIDE MONOTHERAPIES IN THE TREATMENT OF CANINE EPILEPSY	Gaskill, C. L.; Kimber, W. J.	JOURNAL OF VETERINARY INTERNAL MEDICINE	2010
no								Effect of seizures on cerebrospinal fluid analysis in dogs with idiopathic epilepsy	Goncalves, R.; Anderson, T. J.; Innocent, G.; Penderis, J.	VETERINARY RECORD	2010	10.1136/vr.b4812	20400742
no								Evaluation of the effect of phenobarbital administration on the biochemistry profile, with a focus on serum liver values, in epileptic cats	Hermans, Michelle; Charalambous, Marios; Pakozdy, Akos; Eisl-Glantschnigg, Ursula; Nessler, Jasmin; Van Meervenne, Sofie A. E.; Serrano, Goncalo; Cornelis, Ine; Luc Van Ham; Paepe, Dominique; Broeckx, Bart J. G.; Bhatti, Sofie F. M.	JOURNAL OF FELINE MEDICINE AND SURGERY	2022	10.1177/1098612X211037431	34387120
no								Management and therapy of epilepsy in dogs with biochemic "Magnesia phosphorica" preparation	Singh, S; Singh, T	INDIAN VETERINARY JOURNAL	2002
no								INHERITED PROGRESSIVE EPILEPSY OF DOG WITH COMPARISONS TO LAFORAS DISEASE OF MAN	HEGREBERG, GA; PADGETT, GA	FEDERATION PROCEEDINGS	1976		1261712
no								HOW DO I TREAT - MAINTENANCE ANTICONVULSANT THERAPY FOR IDIOPATHIC EPILEPSY IN DOGS	SHELL, LG; DYER, KR; PARENT, JM; STEINBERG, SH	PROGRESS IN VETERINARY NEUROLOGY	1993
no								A retrospective study on the use of acepromazine maleate in dogs with seizures	Tobias, Karen M.; Marioni-Henry, Katia	JOURNAL OF THE AMERICAN ANIMAL HOSPITAL ASSOCIATION	2006	10.5326/0420283	16822767
no								Sympathetic nerve fibers and ganglia in canine cervical vagus nerves: Localization and quantitation	Onkka, Patrick; Maskoun, Waddah; Rhee, Kyoung-Suk; Hellyer, Jessica; Patel, Jheel; Tan, Jian; Chen, Lan S.; Vinters, Harry V.; Fishbein, Michael C.; Chen, Peng-Sheng	HEART RHYTHM	2013	10.1016/j.hrthm.2012.12.015	23246597
no								Correlation between shaking behaviors and seizure severity in five animal models of convulsive seizures	Rodrigues, MCA; Rossetti, F; Foresti, ML; Arisi, GM; Furtado, MA; Dal-C�l, MLC; Bertti, P; Fernandes, A; Santos, FL; Del Vecchio, F; Garcia-Cairasco, N	EPILEPSY & BEHAVIOR	2005	10.1016/j.yebeh.2005.02.005	15820339
no								Neural State Monitoring in the Treatment of Epilepsy: Seizure Prediction-Conceptualization to First-In-Man Study	DiLorenzo, Daniel John; Leyde, Kent W.; Kaplan, Dmitry	BRAIN SCIENCES	2019	10.3390/brainsci9070156	31266223
no								GENETIC ANALYSES IN DIFFERENT BREEDS IDENTIFIES A NOVEL MUTATION AND SEVERAL NEW LOCI IN CANINE FOCAL IDIOPATHIC EPILEPSIES	Lohi, Hannes; Seppala, E.; Jokinen, T.; Kyostila, K.; Forman, O.; Mellersh, C.; But, A.; Jokinen, P.; Baranowska, I.; Berendt, M.; Gullov, C. H.; Fredholm, M.; Sizinauskas, C.; Viitmaa, R.; Short, A.; Ollier, W.; Hitte, C.; Grall, A.; Andre, C.; Minassian, B.; Ekenstedt, K.; Patterson, E.; Drogemuller, C.; Leeb, T.; Lindblad-Toh, K.; Johnson, G.	EPILEPSIA	2009
no								Anticonvulsant therapy in dogs and cats	Dewey, Curtis W.	VETERINARY CLINICS OF NORTH AMERICA-SMALL ANIMAL PRACTICE	2006	10.1016/j.cvsm.2006.05.005	16984829
no								Characterization of Paroxysmal Gluten-Sensitive Dyskinesia in Border Terriers Using Serological Markers	Lowrie, M.; Garden, O. A.; Hadjivassiliou, M.; Sanders, D. S.; Powell, R.; Garosi, L.	JOURNAL OF VETERINARY INTERNAL MEDICINE	2018	10.1111/jvim.15038	29424456
no								Topological inference and correlation of signals with application to electroencephalography in epilepsy	Yin, Jian; Wang, Yuan	BIOMEDICAL SIGNAL PROCESSING AND CONTROL	2023	10.1016/j.bspc.2022.104396
no								Veratridine-induced wet dog shake behaviour and apoptosis in rat hippocampus	Otoom, SA; Handu, SS; Wazir, JF; James, H; Sharma, PR; Hasan, ZA; Sequeira, RP	BASIC & CLINICAL PHARMACOLOGY & TOXICOLOGY	2006	10.1111/j.1742-7843.2006.pto_339.x	16623869
no								CLORAZEPATE IN DOGS - TOLERANCE TO THE ANTICONVULSANT EFFECT AND SIGNS OF PHYSICAL-DEPENDENCE	SCHERKL, R; KURUDI, D; FREY, HH	EPILEPSY RESEARCH	1989	10.1016/0920-1211(89)90042-9	2565230
no								Canine neurological diseases in a referral hospital population between 1989 and 2000 in Switzerland	Fluehmann, G.; Doherr, M. G.; Jaggy, A.	JOURNAL OF SMALL ANIMAL PRACTICE	2006	10.1111/j.1748-5827.2006.00106.x	17004950
no								Clinical and electroencephalographic findings of inflammatory and infectious diseases of the central nervous system in dogs: A retrospective study	Mariscoli, M; Jaggy, A	JOURNAL OF VETERINARY MEDICINE SERIES B-INFECTIOUS DISEASES AND VETERINARY PUBLIC HEALTH	1997	10.1111/j.1439-0450.1997.tb00945.x	9084229
no								High-resolution measurement of electrically-evoked vagus nerve activity in the anesthetized dog	Yoo, Paul B.; Lubock, Nathan B.; Hincapie, Juan G.; Ruble, Stephen B.; Hamann, Jason J.; Grill, Warren M.	JOURNAL OF NEURAL ENGINEERING	2013	10.1088/1741-2560/10/2/026003	23370017
no								Clinical Characterization of Epilepsy of Unknown Cause in Cats	Wahle, A. M.; Bruehschwein, A.; Matiasek, K.; Putschbach, K.; Wagner, E.; Mueller, R. S.; Fischer, A.	JOURNAL OF VETERINARY INTERNAL MEDICINE	2014	10.1111/jvim.12250	24237601
no								PHARMACOKINETICS OF PRIMIDONE AND ITS ACTIVE METABOLITES IN THE DOG	FREY, HH; GOBEL, W; LOSCHER, W	ARCHIVES INTERNATIONALES DE PHARMACODYNAMIE ET DE THERAPIE	1979		543743
no								Clinical investigations of seizures in Border Terriers	Kloene, Juliane; Sewell, Adrian C.; Hamann, Henning; Distl, Ottmar; Tipold, Andrea	KLEINTIERPRAXIS	2008
no								Pharmacokinetics of zonisamide following rectal administration to healthy dogs	Michaels, Jennifer R.; Hodshon, Amy J.; Thomas, William B.; Boothe, Dawn M.; Williams, Lindsay	AMERICAN JOURNAL OF VETERINARY RESEARCH	2016	10.2460/ajvr.77.12.1374	27901384
no								Dietary Enrichment with Medium Chain Triglycerides (AC-1203) Elevates Polyunsaturated Fatty Acids in the Parietal Cortex of Aged Dogs: Implications for Treating Age-Related Cognitive Decline	Taha, Ameer Y.; Henderson, Samuel T.; Burnham, W. M.	NEUROCHEMICAL RESEARCH	2009	10.1007/s11064-009-9952-5	19301124
no								FELBAMATE	LEPPIK, IE	EPILEPSIA	1995	10.1111/j.1528-1157.1995.tb06000.x	8784215
no								EPILEPSY IN DOGS CAUSED BY LARGE DOSES OF PENICILLIN AND CONCURRENT BRAIN DAMAGE	CURRIE, TT; HAYWARD, NJ; CAMPBELL, PC; WESTLAKE, G; WILLIAMS, J	BRITISH JOURNAL OF EXPERIMENTAL PATHOLOGY	1970		5491913
no								Idiopathic epilepsy in dogs: insights into factors that may predict upcoming seizure activity	Fischer, Andrea	VETERINARY RECORD	2020	10.1136/vr.m3252	32826373
no								Crowdsourcing seizure detection: algorithm development and validation on human implanted device recordings	Baldassano, Steven N.; Brinkmann, Benjamin H.; Ung, Hoameng; Blevins, Tyler; Conrad, Erin C.; Leyde, Kent; Cook, Mark J.; Khambhati, Ankit N.; Wagenaar, Joost B.; Worrell, Gregory A.; Litt, Brian	BRAIN	2017	10.1093/brain/awx098	28459961
no								Diagnostic value of electroencephalographic recording in juvenile myoclonic epilepsy at German Shepherd dog	Stanciu, Gabriela Dumitrita; Musteata, Mihai; Solcan, Gheorghe	JOURNAL OF BIOTECHNOLOGY	2014	10.1016/j.jbiotec.2014.07.308
no								Idiopathic epilepsy in 125 dogs. A long-term study. Clinical and electroencephalic findings	Jaggy, A; Bernardini, M	MAGYAR ALLATORVOSOK LAPJA	1998
no								Abnormal motor activity during anaesthesia in a dog: a case report	Lervik, Andreas; Haga, Henning A.; Becker, Max	ACTA VETERINARIA SCANDINAVICA	2010	10.1186/1751-0147-52-64	21118580
no								THE PLACE OF FELBAMATE IN THE TREATMENT OF EPILEPSY	LEPPIK, IE; WOLFF, DL	CNS DRUGS	1995	10.2165/00023210-199504040-00006
no								A novel seizure detection algorithm informed by hidden Markov model event states	Baldassano, Steven; Wulsin, Drausin; Ung, Hoameng; Blevins, Tyler; Brown, Mesha-Gay; Fox, Emily; Litt, Brian	JOURNAL OF NEURAL ENGINEERING	2016	10.1088/1741-2560/13/3/036011	27098152
no								Cannabis-based products for medicinal use in dogs and cats: a systematic review	Moreno-Lopez, N.; Moreno-Lopez, C.; Amariles, P.	JOURNAL OF SMALL ANIMAL PRACTICE	2025	10.1111/jsap.13913	40660612
no								Spontaneous seizures in a rat model of multiple prenatal freeze lesioning	Kamada, Takashi; Sun, Wei; Takase, Kei-ichiro; Shigeto, Hiroshi; Suzuki, Satoshi O.; Ohyagi, Yasumasa; Kira, Jun-ichi	EPILEPSY RESEARCH	2013	10.1016/j.eplepsyres.2013.03.003	23639621
no								Investigation of the effect and availability of ketamine on electroencephalography in cats with temporal lobe epilepsy	Mizuno, Satoshi; Asada, Rikako; Yu, Yoshihiko; Hamamoto, Yuji; Hasegawa, Daisuke	FRONTIERS IN VETERINARY SCIENCE	2023	10.3389/fvets.2023.1236275	37559886
no								Clinical characteristics and mode of inheritance of familial focal seizures in Standard Poodles	Licht, Barbara G.; Lin, Shili; Luo, Yuqun; Hyson, Linda L.; Licht, Mark H.; Harper, Kathleen M.; Sullivan, Stacey A.; Fernandez, Soledad A.; Johnston, Eric V.	JAVMA-JOURNAL OF THE AMERICAN VETERINARY MEDICAL ASSOCIATION	2007	10.2460/javma.231.10.1520	18020993
no								Patient-specific epileptic seizure prediction using correlation features	Panichev, Oleg; Popov, Anton; Kharytonov, Volodymyr	2015 Signal Processing Symposium (SPSympo)	2015
no								MIP-3?/CCL19 is associated with the intrathecal invasion of mononuclear cells in neuroinflammatory and non-neuroinflammatory CNS diseases in dogs	Bartels, Janina; Darrow, Brett G.; Schatzberg, Scott J.; Bu, Lijing; Carlson, Regina; Tipold, Andrea	BMC VETERINARY RESEARCH	2014	10.1186/1746-6148-10-157	25016392
no								Correlation between fluorodeoxyglucose positron emission tomography and magnetic resonance imaging findings of non-suppurative meningoencephalitis in 5 dogs	Kang, Byeong-Teck; Kim, Seung-Gon; Lim, Chae-Young; Gu, Su-Hyun; Jang, Dong-Pyo; Kim, Young-Bo; Kim, Dae-Young; Woo, Eung-Je; Cho, Zang-Hee; Park, Hee-Myung	CANADIAN VETERINARY JOURNAL-REVUE VETERINAIRE CANADIENNE	2010		21119865
no								EVIDENCE IMPLICATING DENTATE GRANULE CELLS IN WET DOG SHAKES PRODUCED BY KINDLING STIMULATIONS OF ENTORHINAL CORTEX	FRUSH, DP; MCNAMARA, JO	EXPERIMENTAL NEUROLOGY	1986	10.1016/0014-4886(86)90128-7	3956642
no								RESEARCH Study on the effects of imepitoin on the behaviour of dogs with epilepsy	Packer, Rowena M. A.; Volk, Holger A.	VETERINARY RECORD	2015	10.1136/vr.h4108
no								USE OF ELECTRO-ENCEPHALOGRAPH IN DETECTION OF EPILEPSY AS A HEREDITARY CONDITION IN DOG	CROFT, PG	VETERINARY RECORD	1968
no								Ventriculomegaly in Cavalier King Charles Spaniels with Chiari-like malformation: relationship with clinical and imaging findings	Tirrito, Federica; Cozzi, Francesca; Bonaldi, Martina; Corazzo, Stefania; Contiero, Barbara; Lombardo, Rocco	JOURNAL OF VETERINARY MEDICAL SCIENCE	2022	10.1292/jvms.22-0134	35831130
no								Response to letter to editor regarding Seizure-precipitating factors in dogs with idiopathic epilepsy	Forsgard, Johanna; Metsahonkala, Liisa; Kiviranta, Anna-Mariam; Cizinauskas, Sigitas; Junnila, Jouni J. T.; Laitinen-Vapaavuori, Outi; Jokinen, Tarja S.	JOURNAL OF VETERINARY INTERNAL MEDICINE	2019	10.1111/jvim.15465	30838698
no								TOPICS IN DRUG-THERAPY - USE OF BROMIDE AS AN ANTICONVULSANT FOR DOGS WITH EPILEPSY	TREPANIER, LA	JOURNAL OF THE AMERICAN VETERINARY MEDICAL ASSOCIATION	1995		7601709
no								Effects of idiopathic epilepsy on the quality of life of dogs and their owners	Wessmann, Annette	VETERINARY RECORD	2011	10.1136/vr.d1682	21498206
no								Seroprevalence and Associated Risk Factors of Toxocariasis among College Students in Taipei City, Taiwan	Fu, Chung-Jung; Kao, Cheng-Yan; Lee, Yueh-Lun; Liao, Chien-Wei; Chen, Po-Ching; Chuang, Ting-Wu; Wang, Ying-Chin; Chou, Chia-Mei; Huang, Ying-Chie; Naito, Toshio; Fan, Chia-Kwung	IRANIAN JOURNAL OF PARASITOLOGY	2015		26622304
no								Enzyme and plasma protein induction by multiple oral administrations of phenobarbital at a therapeutic dosage regimen in dogs	Hojo, T; Ohno, R; Shimoda, M; Kokue, E	JOURNAL OF VETERINARY PHARMACOLOGY AND THERAPEUTICS	2002	10.1046/j.1365-2885.2002.00385.x	12000532
no								Use of ocular compression to induce vagal stimulation and aid in controlling seizures in seven dogs	Speciale, J; Stahlbrodt, JE	JOURNAL OF THE AMERICAN VETERINARY MEDICAL ASSOCIATION	1999		10088014
no								Evaluation of Dogs with Border Collie Collapse, Including Response to Two Standardized Strenuous Exercise Protocols	Taylor, Susan; Shmon, Cindy; Su, Lillian; Epp, Tasha; Minor, Katie; Mickelson, James; Patterson, Edward; Shelton, G. Diane	JOURNAL OF THE AMERICAN ANIMAL HOSPITAL ASSOCIATION	2016	10.5326/JAAHA-MS-6361	27487345
no								Simultaneous determination of YM928, a novel noncompetitive AMPA receptor antagonist, and its demethylated metabolite in rat, dog and monkey plasma by high-performance liquid chromatography with ultraviolet detection	Kato, Kota; Noguchi, Kiyoshi; Aoki, Toshiko; Soeishi, Yoshiaki; Kamimura, Hidetaka	BIOMEDICAL CHROMATOGRAPHY	2006	10.1002/bmc.701	16977590
no								CONVULSIONS AND WET-DOG SHAKES PRODUCED BY SYSTEMIC OR INTRAHIPPOCAMPAL ADMINISTRATION OF RUTHENIUM RED IN THE RAT	GARCIAUGALDE, G; TAPIA, R	EXPERIMENTAL BRAIN RESEARCH	1991		1722173
no								ELECTROCEREBRAL AND BEHAVIORAL-ANALYSIS OF SYSTEMIC KAINIC ACID-INDUCED EPILEPSY IN THE RAT	SCERRATI, M; ONOFRJ, M; PACIFICI, L; POLA, P; RAMACCI, MT; ROSSI, GF	DRUGS UNDER EXPERIMENTAL AND CLINICAL RESEARCH	1986		3757763
no								SEIZURES INDUCED BY INTRAVENTRICULAR MICROINJECTION OF IONIZED COBALT IN THE RAT - A NEW EXPERIMENTAL-MODEL OF EPILEPSY	ZHAO, DY; FENG, GJ; WU, XR; ZUO, QH	BRAIN RESEARCH	1985	10.1016/0006-8993(85)91132-1	4041834
no								Novel Approach to Temporal Lobectomy for Removal of a Cavernous Hemangioma in a Dog	Shihab, Nadia; Summers, Brian A.; Benigni, Livia; McEvoy, Andrew W.; Volk, Holger A.	VETERINARY SURGERY	2014	10.1111/j.1532-950X.2014.12246.x	25088449
no								A systematic review of the safety of potassium bromide in dogs	Baird-Heinz, Hope E.; Van Schoick, A'ndrea L.; Pelsor, Francis R.; Ranivand, D. Lauren; Hungerford, Laura L.	JAVMA-JOURNAL OF THE AMERICAN VETERINARY MEDICAL ASSOCIATION	2012	10.2460/javma.240.6.705	22380809
no								Growing interest but limited evidence on the usefulness of cannabidiol in treating ophthalmic disease in dogs: a review	Henriksen, Michala de Linde; Mcgrath, Stephanie	JAVMA-JOURNAL OF THE AMERICAN VETERINARY MEDICAL ASSOCIATION	2024	10.2460/javma.24.06.0360	39236742
no								Chronic phenobarbital therapy reduces plasma benzodiazepine concentrations after intravenous and rectal administration of diazepam in the dog	Wagner, SO; Sams, RA; Podell, M	JOURNAL OF VETERINARY PHARMACOLOGY AND THERAPEUTICS	1998		9811432
no								A review of the pharmacology and clinical applications of levetiracetam in dogs and cats	Mastrocco, Alicia; Prittie, Jennifer; West, Chad; Clark, Melissa	JOURNAL OF VETERINARY EMERGENCY AND CRITICAL CARE	2024	10.1111/vec.13355	37987141
no								Once-a-day oral treatment with phenobarbital in cats with presumptive idiopathic epilepsy	Mojarradi, Abtin; De Decker, Steven; Van Meervenne, Sofie	JOURNAL OF FELINE MEDICINE AND SURGERY	2023	10.1177/1098612X231196806	37747329
no								Diagnostic value of cerebrospinal fluid analysis in a population of dogs with suspected idiopathic epilepsy	Coelho, A. M.; Maddox, T. W.; Sanchez-Masian, D.; Goncalves, R.	VETERINARY RECORD	2019	10.1136/vr.105438	31409750
no								PROSTHODONTIC TREATMENT OF AN EDENTULOUS EPILEPTIC PATIENT WITH AN IMPLANT-RETAINED OVERDENTURE. A CASE REPORT	Karolyhazy, Katalin; Schmidt, Peter; Bogdan, Sandor; Hermann, Peter; Aranyi, Zsuzsanna	IDEGGYOGYASZATI SZEMLE-CLINICAL NEUROSCIENCE	2014		25518263
no								Idiopathic epilepsy in 125 dogs. A long-term study. Clinical and electroencephalic findings - Additions - Remarks	Gyula, K	MAGYAR ALLATORVOSOK LAPJA	1998
no								CLINICAL AND ELECTROENCEPHALOGRAPHIC FINDINGS ASSOCIATED WITH 10 CASES OF SUSPECTED LIMBIC EPILEPSY IN THE DOG	BREITSCHWERDT, EB; BREAZILE, JE; BROADHURST, JJ	JOURNAL OF THE AMERICAN ANIMAL HOSPITAL ASSOCIATION	1979
no								Paws for Relief Insights From the EPISODE Trial's Findings on the Role of Seizure Dogs in Treating Refractory Epilepsy	Mbonde, Amir A.; Crepeau, Amy Z.	NEUROLOGY	2024	10.1212/WNL.0000000000209255	38417099
no								Levetiracetam as an adjunct to phenobarbital treatment in cats with suspected idiopathic epilepsy	Bailey, Kerry Smith; Dewey, Curtis W.; Boothe, Dawn M.; Barone, Georgina; Kortz, Gregg D.	JAVMA-JOURNAL OF THE AMERICAN VETERINARY MEDICAL ASSOCIATION	2008	10.2460/javma.232.6.867	18341442
no								Update on seizure and therapeutic drug monitoring in dogs and cats	Green, Matt; Lowrie, Mark	IN PRACTICE	2022	10.1002/inpr.164
no								LGI proteins in the nervous system	Kegel, Linde; Aunin, Eerik; Meijer, Dies; Bermingham, John R., Jr.	ASN NEURO	2013	10.1042/AN20120095	23713523
no								Concurrent sialocoele and necrotising sialadenitis in a dog	McGill, S.; Lester, N.; McLachlan, A.; Mansfield, C.	JOURNAL OF SMALL ANIMAL PRACTICE	2009	10.1111/j.1748-5827.2009.00706.x	19261087
no								NHLRC1 repeat expansion in two beagles with Lafora disease	Hajek, I.; Kettner, F.; Simerdova, V.; Rusbridge, C.; Wang, P.; Minassian, B. A.; Palus, V.	JOURNAL OF SMALL ANIMAL PRACTICE	2016	10.1111/jsap.12593	27747878
no								Evaluation of matrix metalloproteinases 2 and 9 activity in cerebrospinal fluid of dogs with non-inflammatory diseases of the central nervous system	Turba, M. E.; Gentilini, F.; Gandini, G.; Mastrorilli, C.; Bemardini, C.; Forni, M.	VETERINARY RESEARCH COMMUNICATIONS	2006	10.1007/s11259-006-0070-4
no								Pharmacokinetics of zonisamide and drug interaction with phenobarbital in dogs	Orito, K.; Saito, M.; Fukunaga, K.; Matsuo, E.; Takikawa, S.; Muto, M.; Mishima, K.; Egashira, N.; Fujiwara, M.	JOURNAL OF VETERINARY PHARMACOLOGY AND THERAPEUTICS	2008	10.1111/j.1365-2885.2008.00955.x	18471148
no								Inheritance of occipital bone hypoplasia (Chiari type I malformation) in cavalier King Charles spaniels	Rusbridge, C; Knowler, SP	JOURNAL OF VETERINARY INTERNAL MEDICINE	2004	10.1892/0891-6640(2004)18<673:IOOBHC>2.0.CO;2	15515584
no								The pharmacokinetics of midazolam after intravenous, intramuscular, and rectal administration in healthy dogs	Schwartz, M.; Munana, K. R.; Nettifee-Osborne, J. A.; Messenger, K. M.; Papich, M. G.	JOURNAL OF VETERINARY PHARMACOLOGY AND THERAPEUTICS	2013	10.1111/jvp.12032	23256899
no								TAIL CHASING IN A BULL TERRIER	DODMAN, NH; BRONSON, R; GLIATTO, J	JOURNAL OF THE AMERICAN VETERINARY MEDICAL ASSOCIATION	1993		8454509
no								A Review of Medical Conditions and Behavioral Problems in Dogs and Cats	Camps, Tomas; Amat, Marta; Manteca, Xavier	ANIMALS	2019	10.3390/ani9121133	31842492
no								Excitation properties of the right cervical vagus nerve in adult dogs	Castoro, Mark A.; Yoo, Paul B.; Hincapie, Juan G.; Hamann, Jason J.; Ruble, Stephen B.; Wolf, Patrick D.; Grill, Warren M.	EXPERIMENTAL NEUROLOGY	2011	10.1016/j.expneurol.2010.09.011	20851118
no								Cutaneous adverse drug reaction in a dog associated with imepitoin	Royaux, Emilie; Bhatti, Sofie; De Cock, Hilde; Luc Van Ham; Kitshoff, Adriaan; Vandenabeele, Sophie	VETERINARY DERMATOLOGY	2016	10.1111/vde.12289	26799469
no								Choosing the right drug 1. Anticonvulsants used for first-line therapy	Rusbridge, Clare	IN PRACTICE	2013	10.1136/inp.f1023
no								Electroencephalographic features of the developing brain in 72 dogs under xylazine sedation: a visual and statistical analysis	Pellegrino, Fernando; Alvarez, Christian M. Gomez M.	FRONTIERS IN VETERINARY SCIENCE	2023	10.3389/fvets.2023.1150617	37456968
no								Ventriculoscopy in a dog: Fenestration of a parieto-occipital cyst into the lateral ventricle with an endoscope	Lehner, Laszlo; Nagy, Gabor; Jakab, Csaba; Czeibert, Kalman	MAGYAR ALLATORVOSOK LAPJA	2019
no								Pharmacokinetic evaluation of novel midazolam gel formulations following buccal administration to healthy dogs	Aldawsari, Mohammed F.; Lau, Vivian W.; Babu, Ramapuram J.; Arnold, Robert D.; Platt, Simon R.	AMERICAN JOURNAL OF VETERINARY RESEARCH	2018		29287157
no								Disposition and safety of zonisamide after intravenous and oral single dose and oral multiple dosing in normal hound dogs	Boothe, D. M.; Perkins, J.	JOURNAL OF VETERINARY PHARMACOLOGY AND THERAPEUTICS	2008	10.1111/j.1365-2885.2008.00993.x	19000278
no								The pharmacokinetics of single oral dose extended-release topiramate and adverse effects after multi-dose administration in healthy cats	Graham, Lindsey T.; Foss, Kari D.; Reinhart, Jennifer M.; Smith, Kathryn M.; Hague, Devon W.; Li, Zhong	JOURNAL OF VETERINARY PHARMACOLOGY AND THERAPEUTICS	2023	10.1111/jvp.13121	36872425
no								A review of the use of anticonvulsants for seizure management in dogs and cats	Ong, H. M.; Haldane, S. L.	AUSTRALIAN VETERINARY PRACTITIONER	2012
no								EEG Transients in the Sigma Range During non-REM Sleep Predict Learning in Dogs	Iotchev, Ivaylo Borislavov; Kis, Anna; Bodizs, Robert; van Luijtelaar, Gilles; Eniko Kubinyi	SCIENTIFIC REPORTS	2017	10.1038/s41598-017-13278-3	29021536
no								Re: Clinical presentations of naturally occurring canine seizures: similarities to human seizures - Reply	Licht, BG; Hyson, LL; Licht, MH; Harper, KM; Pulst, SM	EPILEPSY & BEHAVIOR	2003	10.1016/S1525-5050(02)00691-1
no								Survival in 76 cats with epilepsy of unknown cause: a retrospective study	Szelecsenyi, Arlette Cornelia; Giger, Urs; Golini, Lorenzo; Mothersill, Ian; Torgerson, Paul R.; Steffen, Frank	VETERINARY RECORD	2017	10.1136/vr.104281	29097567
no								Lifespan and disease predispositions in the Irish Wolfhound: A review	Urfer, S. R.; Gaillard, C.; Steiger, A.	VETERINARY QUARTERLY	2007	10.1080/01652176.2007.9695233	17970287
no								EFFECTS OF HIGH-DOSE GAMMA-VINYL GABA (VIGABATRIN) ADMINISTRATION ON VISUAL AND SOMATOSENSORY EVOKED-POTENTIALS IN DOGS	SCHROEDER, CE; GIBSON, JP; YARRINGTON, J; HEYDORN, WE; SUSSMAN, NM; AREZZO, JC	EPILEPSIA	1992		1425496
no								Endovascular brain intervention and mapping in a dog experimental model using magnetically-guided micro-catheter technology	Kara, Tomas; Leinveber, Pavel; Vlasin, Michal; Jurak, Pavel; Novak, Miroslav; Novak, Zdenek; Chrastina, Jan; Czechowicz, Krzysztof; Belehrad, Milos; Asirvatham, Samuel J.	BIOMEDICAL PAPERS-OLOMOUC	2014	10.5507/bp.2012.076	23154541
no								Pseudoseizure dogs	Choi, Ji Soo; Krauss, Gregory L.; Lesser, Ronald P.	EPILEPSIA	2006
no								Quantitative analysis of brain perfusion in healthy dogs by means of magnetic resonance imaging	Hartmann, Antje; Driesen, Agnes; Lautenschlager, Ines E.; Scholz, Volkher B.; Schmidt, Martin J.	AMERICAN JOURNAL OF VETERINARY RESEARCH	2016	10.2460/ajvr.77.11.1227	27805440
no								MRI perfusion analysis using freeware, standard imaging software	Hartmann, Antje; Scholz, Volkher B.; Lautenschlager, Ines E.	BMC VETERINARY RESEARCH	2020	10.1186/s12917-020-02352-0	32423403
no								Partial cortico-hippocampectomy in cats, as therapy for refractory temporal epilepsy: A descriptive cadaveric study	Zilli, Jessica; Kressin, Monika; Schanzer, Anne; Kampschulte, Marian; Schmidt, Martin J.	PLOS ONE	2021	10.1371/journal.pone.0244892	33449929
no								Forecasting Seizures Using Bivariate Intracranial EEG Measures and SVM in Naturally Occurring Canine Epilepsy (vol 10, e0133900, 2015)	Brinkmann, Benjamin H.; Patterson, Edward E.; Vite, Charles; Vasoli, Vincent M.; Crepeau, Daniel; Stead, Matt; Howbert, J. Jeffry; Cherkassky, Vladimir; Wagenaar, Joost B.; Litt, Brian; Worrell, Gregory A.	PLOS ONE	2016	10.1371/journal.pone.0156476	27227650
no								Integrated Digital System for Long-term Behavioral Tracking and Adaptive Electrical Brain Stimulation: Canines and Humans with Epilepsy	Kremen, Vaclav; Brinkmann, Benjamin; Sladky, Vladimir; Attia, Tal Pal; Kim, Inyong; Nasseri, Mona; Sturges, Beverly; Crowe, Chelsea; Van Gompel, Jamie; Worrell, Gregory	NEUROLOGY	2021
no								APPEARANCE OF WET DOG SHAKE BEHAVIOR DURING COBALT EXPERIMENTAL EPILEPSY IN RAT AND ITS SUPPRESSION BY RESERPINE	COLASANTI, BK; KOSA, JE; CRAIG, CR	PSYCHOPHARMACOLOGIA	1975	10.1007/BF00421180	1239031
no								SAFETY, PERFORMANCE AND EFFICACY OF A SEIZURE ADVISORY SYSTEM IN 6 DOGS WITH EPILEPSY: A PILOT STUDY	Sturges, B.; Ruedebush, V.; York, D.; Dickinson, P.; Vernau, K.; Sheffield, D.	JOURNAL OF VETERINARY INTERNAL MEDICINE	2010
no								Clinical features, imaging characteristics, genetic investigation and histopathologic findings in a Chihuahua dog with Lafora disease	Menchetti, Marika; Antinori, Lucia; Serra, Giulia Dalla; Bertolini, Giovanna; Rosati, Marco	VETERINARY RECORD CASE REPORTS	2021	10.1002/vrc2.206
no								Does the addition of cannabidiol to conventional antiepileptic drug treatment reduce seizure frequency in dogs with epilepsy?	Morrow, Lisa; Belshaw, Zoe	VETERINARY RECORD	2020	10.1136/vr.m1593	32358117
no								The Effects of a Ketogenic Medium-Chain Triglyceride Diet on the Feces in Dogs with Idiopathic Epilepsy	[Anonymous]	KLEINTIERPRAXIS	2021
no								Pathophysiology of epileptic seizures	Penderis, Jacques	IN PRACTICE	2014	10.1136/inp.g5098
no								A multicenter randomized controlled trial of effect of medium-chain triglyceride dietary supplementation on epilepsy in dogs	Petersen, Lisa-Marie; Strangalies, Jennifer	KLEINTIERPRAXIS	2020
no								Seizures: intracranial or extracranial disease?	Chandler, Kate; Volk, Holger	IN PRACTICE	2008
no								Evaluation of Pexion(R) (imepitoin) for treatment of storm anxiety in dogs: A randomised, double-blind, placebo-controlled trial	Perdew, Irina; Emke, Carrie; Johnson, Brianna; Dixit, Vaidehi; Song, Yukun; Griffith, Emily H.; Watson, Philip; Gruen, Margaret E.	VETERINARY RECORD	2021	10.1002/vetr.18	33960445
no								Clinical applications of magnetic resonance spectroscopy	Laxer, KD	EPILEPSIA	1997	10.1111/j.1528-1157.1997.tb04534.x	9240236
no								Investigation of the use of three electroencephalographic electrodes for long-term electroencephalographic recording in awake and sedated dogs	James, Fiona M. K.; Allen, Dana G.; Bersenas, Alexa M. E.; Grovum, W. Larry; Kerr, Carolyn L.; Monteith, Gabrielle; Parent, Joane M.; Poma, Roberto	AMERICAN JOURNAL OF VETERINARY RESEARCH	2011	10.2460/ajvr.72.3.384	21355742
no								Options for oral antiepileptic therapy in cats	Mikscha, R.; Liebhart, A.; Pakozdy, A.	WIENER TIERARZTLICHE MONATSSCHRIFT	2015
no								Renal Tubular Acidosis Associated with Zonisamide Therapy in a Dog	Cook, A. K.; Allen, A. K.; Espinosa, D.; Barr, J.	JOURNAL OF VETERINARY INTERNAL MEDICINE	2011	10.1111/j.1939-1676.2011.00801.x	22092642
no								Seizure prediction: making mileage on the long and winding road	Mormann, Florian; Andrzejak, Ralph G.	BRAIN	2016	10.1093/brain/aww091	27234060
no								NEW INJECTABLE AQUEOUS CARBAMAZEPINE SOLUTION THROUGH COMPLEXING WITH 2-HYDROXYPROPYL-BETA-CYCLODEXTRIN - TOLERABILITY AND PHARMACOKINETICS AFTER INTRAVENOUS-INJECTION IN COMPARISON TO A GLYCOFUROL-BASED FORMULATION	LOSCHER, W; HONACK, D; RICHTER, A; SCHULZ, HU; SCHURER, M; DUSING, R; BREWSTER, ME	EPILEPSIA	1995	10.1111/j.1528-1157.1995.tb00993.x	7614909
no								Flavonoid compounds as reversing agents of the P-glycoprotein-mediated multidrug resistance: An in vitro evaluation with focus on antiepileptic drugs	Ferreira, Ana; Rodrigues, Marcio; Fortuna, Ana; Falcao, Amilcar; Alves, Gilberto	FOOD RESEARCH INTERNATIONAL	2018	10.1016/j.foodres.2017.10.010	29389596
no								Generalized Anxiety Disorder (GAD) in a teaching laboratory beagle: Presentation, relative contributions, and treatment	Squair, Camille	JOURNAL OF VETERINARY BEHAVIOR-CLINICAL APPLICATIONS AND RESEARCH	2023	10.1016/j.jveb.2023.05.008
no								A Review of Paclitaxel and Novel Formulations Including Those Suitable for Use in Dogs	Khanna, C.; Rosenberg, M.; Vail, D. M.	JOURNAL OF VETERINARY INTERNAL MEDICINE	2015	10.1111/jvim.12596	26179168
no								Reverse translational analysis of clinically reported, lamotrigine-induced cardiovascular adverse events using the halothane-anesthetized dogs	Goto, Ai; Hagiwara-Nagasawa, Mihoko; Kambayashi, Ryuichi; Nunoi, Yoshio; Izumi-Nakaseko, Hiroko; Kawai, Shinichi; Takei, Yoshinori; Matsumoto, Akio; Sugiyama, Atsushi	HEART AND VESSELS	2021	10.1007/s00380-020-01716-8	33136260
no								Polymorphisms in the ABCB1 Gene in Phenobarbital Responsive and Resistant Idiopathic Epileptic Border Collies	Alves, L.; Huelsmeyer, V.; Jaggy, A.; Fischer, A.; Leeb, T.; Droegemueller, M.	JOURNAL OF VETERINARY INTERNAL MEDICINE	2011	10.1111/j.1939-1676.2011.0718.x	21488961
no								Bispectrum and Recurrent Neural Networks: Improved Classification of Interictal and Preictal States	Gagliano, Laura; Assi, Elie Bou; Nguyen, Dang K.; Sawan, Mohamad	SCIENTIFIC REPORTS	2019	10.1038/s41598-019-52152-2	31666621
no								Effects of serum separation tubes on serum benzodiazepine and phenobarbital concentrations in clinically normal and epileptic dogs	Boothe, DM; Simpson, G; Foster, T	AMERICAN JOURNAL OF VETERINARY RESEARCH	1996		8874722
no								Outcome of ventriculoperitoneal shunt implantation for treatment of congenital internal hydrocephalus in dogs and cats: 36 cases (2001-2009)	Biel, Miriam; Kramer, Martin; Forterre, Franck; Jurina, Konrad; Lautersack, Oliver; Failing, Klaus; Schmidt, Martin J.	JAVMA-JOURNAL OF THE AMERICAN VETERINARY MEDICAL ASSOCIATION	2013	10.2460/javma.242.7.948	23517207
no								Canine status epilepticus: Proof of principle studies	Leppik, Ilo E.; Patterson, Edward; Hardy, Brian; Cloyd, James C.	EPILEPSIA	2009	10.1111/j.1528-1167.2009.02362.x	19941512
no								Lafora disease as a cause of visually exacerbated myoclonic attacks in a dog	Webb, Aubrey A.; McMillan, Chantal; Cullen, Cheryl L.; Boston, Sarah E.; Turnbull, Julie; Minassian, Berge A.	CANADIAN VETERINARY JOURNAL-REVUE VETERINAIRE CANADIENNE	2009		19949558
no								Relationship between dynamin 1 mutation status and characteristics of recurrent episodes of exercise-induced collapse in Labrador Retrievers	Furrow, Eva; Minor, Katie M.; Taylor, Susan M.; Mickelson, James R.; Patterson, Edward E.	JAVMA-JOURNAL OF THE AMERICAN VETERINARY MEDICAL ASSOCIATION	2013	10.2460/javma.242.6.786	23445289
no								Bit-mapped quantitative EEG analysis in a tiger (Tiger felis) with partial seizures:: a case report	Bergamasco, L; Accatino, A; Cizinauskas, S; Jaggy, A	FUNCTIONAL NEUROLOGY	2003		12760412
no								Characteristics and clinical course of myoclonus in Cavalier King Charles Spaniels	James, Matthew; Lowrie, Mark; Rusbridge, Clare	JOURNAL OF VETERINARY INTERNAL MEDICINE	2025	10.1111/jvim.17227	39520132
no								Medium-chain Triglycerides as a Dietary Supplement for the Management of Epilepsy: new Results from Human, Canine, and Rodent Studies	Bray, K. Y.; Grasa, L.; Mariani, C. L.; Early, P. J.; Munana, K. R.; Olby, N. J.	KLEINTIERPRAXIS	2022
no								Age-dependent neurobehavioral responses by young and mature adult rats to systemic kainic acid	Borlongan, CV; Bjugstad, KB; Stahl, CE; Ross, SD; Arendash, GW; Cahill, DW; Sanberg, PR	RESTORATIVE NEUROLOGY AND NEUROSCIENCE	1996		21551859
no								Lafora disease in miniature Wirehaired Dachshunds	Swain, Lindsay; Key, Gill; Tauro, Anna; Ahonen, Saija; Wang, Peixiang; Ackerley, Cameron; Minassian, Berge A.; Rusbridge, Clare	PLOS ONE	2017	10.1371/journal.pone.0182024	28767715
no								Clinical Observations Associated with Phenobarbital Serum Monitoring to Manage Epilepsy in a California Sea Lion with Domoic Acid Toxicosis	Simeone, Claire A. A.; Scott, Gregory; Navarro, Ryan A. A.; Procter, Diana	OCEANS-SWITZERLAND	2022	10.3390/oceans3030023
no								EXPERIMENTAL RESEARCH ON THE FUNCTION OF THE AMYGDALOID NUCLEI IN PSYCHOMOTOR EPILEPSY	AIDA, S	FOLIA PSYCHIATRICA ET NEUROLOGICA JAPONICA	1956
no								Effect of timing of blood collection on serum phenobarbital concentrations in dogs with epilepsy (vol 217, pg 200, 2000)	[Anonymous]	JOURNAL OF THE AMERICAN VETERINARY MEDICAL ASSOCIATION	2000
no								THE SEIZURING CAT Diagnostic work-up and therapy	Bailey, Kerry Smith; Dewey, Curtis W.	JOURNAL OF FELINE MEDICINE AND SURGERY	2009	10.1016/j.jfms.2009.03.006	19389638
no								Exploring Epileptic Seizure Detection with Commercial Smartwatches	Tobollik, Theresa; Shalawadi, Sujay; Getschmann, Christopher; Echtler, Florian	2021 IEEE INTERNATIONAL CONFERENCE ON PERVASIVE COMPUTING AND COMMUNICATIONS WORKSHOPS AND OTHER AFFILIATED EVENTS (PERCOM WORKSHOPS)	2021	10.1109/PERCOMWORKSHOPS51409.2021.9430866
no								Metabolism and excretion of RWJ-333369 [1,2-ethanediol, 1-(2-chlorophenyl)-, 2-carbamate, (S)-] in mice, rats, rabbits, and dogs	Mamidi, Rao N. V. S.; Mannens, Geert; Annaert, Pieter; Hendrickx, Jan; Goris, Ivo; Bockx, Mark; Janssen, Cor G. M.; Kao, Mark; Kelley, Michael F.; Meuldermans, Willem	DRUG METABOLISM AND DISPOSITION	2007	10.1124/dmd.106.012336	17220243
no								TOXOCARA INFECTION AND EPILEPSY IN CHILDREN - A CASE-CONTROL STUDY	ARPINO, C; GATTINARA, GC; PIERGILI, D; CURATOLO, P	EPILEPSIA	1990	10.1111/j.1528-1157.1990.tb05356.x	2303010
no								Genetic and epidemiological investigation of a birth cohort of boxers	Nielen, ALJ; Knol, BW; van Hagen, MAE; van der Gaag, I	TIJDSCHRIFT VOOR DIERGENEESKUNDE	2003		14582319
no								Viral vector-mediated expression of NaV1.1, after seizure onset, reduces epilepsy in mice with Dravet syndrome	Fadila, Saja; Beucher, Bertrand; Dopeso-Reyes, Iria Gonzalez; Mavashov, Anat; Brusel, Marina; Anderson, Karen; Ismeurt, Caroline; Goldberg, Ethan M.; Ricobaraza, Ana; Hernandez-Alcoceba, Ruben; Kremer, Eric J.; Rubinstein, Moran	JOURNAL OF CLINICAL INVESTIGATION	2023	10.1172/JCI159316	37192002
no								Autonomic changes with seizures correlate with postictal EEG suppression	Poh, M-Z.; Loddenkemper, T.; Reinsberger, C.; Swenson, N. C.; Goyal, S.; Madsen, J. R.; Picard, R. W.	NEUROLOGY	2012	10.1212/WNL.0b013e318258f7f1	22539579
no								HEREDITARY LONG Q-T SYNDROME PRESENTING AS EPILEPSY - ELECTROENCEPHALOGRAPHY LABORATORY DIAGNOSIS	GOSPE, SM; CHOY, M	ANNALS OF NEUROLOGY	1989	10.1002/ana.410250518	2774493
no								Inhibitory role of Acorus calamus in ferric chloride-induced epileptogenesis in rat	Hazra, R.; Ray, K.; Guha, D.	HUMAN & EXPERIMENTAL TOXICOLOGY	2007	10.1177/0960327107087791	18375638
no								Pancytopenia due to phenobarbital therapy in a Saint Bernard	Behne, Ines; Engelhardt, Peter	KLEINTIERPRAXIS	2010
no								Phenobarbital-responsive ptyalism dysphagia, and apparent esophageal spasm in a German shepherd puppy	Gibbon, KJ; Trepanier, LA; Delaney, FA	JOURNAL OF THE AMERICAN ANIMAL HOSPITAL ASSOCIATION	2004	10.5326/0400230	15131105
no								Somatostatin release in the hippocampus in the kindling model of epilepsy: A microdialysis study	Marti, M; Bregola, G; Morari, M; Gemignani, A; Simonato, M	JOURNAL OF NEUROCHEMISTRY	2000	10.1046/j.1471-4159.2000.0742497.x	10820211
no								A multicenter randomized controlled trial of medium-chain triglyceride dietary supplementation on epilepsy in dogs (vol 34, pg 1248, 2020)	Berk, B. A.; Law, T. H.; Packer, R. M. A.	JOURNAL OF VETERINARY INTERNAL MEDICINE	2024	10.1111/jvim.17140
no								Interictal diffusion and perfusion magnetic resonance imaging features of cats with familial spontaneous epilepsy	Mizoguchi, Shunta; Hasegawa, Daisuke; Hamamoto, Yuji; Yu, Yoshihiko; Kuwabara, Takayuki; Fujiwara-Igarashi, Aki; Fujita, Michio	AMERICAN JOURNAL OF VETERINARY RESEARCH	2017		28240946
no								THE FORAMEN OVALE ELECTRODE - A NEW RECORDING METHOD FOR THE PREOPERATIVE EVALUATION OF PATIENTS SUFFERING FROM MESIO-BASAL TEMPORAL-LOBE EPILEPSY	WIESER, HG; ELGER, CE; STODIECK, SRG	ELECTROENCEPHALOGRAPHY AND CLINICAL NEUROPHYSIOLOGY	1985	10.1016/0013-4694(85)91098-3	2411510
no								Seizure Prediction Using a Hippocampal Circuitry Model Developed Based on a Tripartite Synapse Structure	Shojaee, Milad; Bahrami, Fariba	2016 24TH IRANIAN CONFERENCE ON ELECTRICAL ENGINEERING (ICEE)	2016
no								A multicenter retrospective evaluation of the prevalence of known and presumed hereditary eye diseases in Lagotto Romagnolo dog breed within a referral population in Italy (2012-2020)	Crasta, Manuela; Arteaga, Kevin; Barachetti, Laura; Guandalini, Adolfo	VETERINARY OPHTHALMOLOGY	2022	10.1111/vop.13020	35976615
no								Neuropeptide Y and epilepsy: varying effects according to seizure type and receptor activation	Reibel, S; Nadi, S; Benmaamar, R; Larmet, Y; Carnahan, J; Marescaux, C; Depaulis, A	PEPTIDES	2001	10.1016/S0196-9781(01)00347-3	11287111
no								The Current Status of the Ketogenic Diet in Psychiatry	Bostock, Emmanuelle C. S.; Kirkby, Kenneth C.; Taylor, Bruce V. M.	FRONTIERS IN PSYCHIATRY	2017	10.3389/fpsyt.2017.00043	28373848
no								A Homozygous KCNJ10 Mutation in Jack Russell Terriers and Related Breeds with Spinocerebellar Ataxia with Myokymia, Seizures, or Both	Gilliam, D.; O'Brien, D. P.; Coates, J. R.; Johnson, G. S.; Johnson, G. C.; Mhlanga-Mutangadura, T.; Hansen, L.; Taylor, J. F.; Schnabel, R. D.	JOURNAL OF VETERINARY INTERNAL MEDICINE	2014	10.1111/jvim.12355	24708069
no								Temporal lobe epilepsy in a cat with a pyriform lobe oligodendroglioma and hippocampal necrosis	Vanhaesebrouck, An E.; Posch, Barbara; Baker, Sam; Plessas, Ioannis N.; Palmer, Anthony C.; Constantino-Casas, Fernando	JOURNAL OF FELINE MEDICINE AND SURGERY	2012	10.1177/1098612X12454419	22791561
no								Is There a Profile of Spontaneous Seizure-Alert Pet Dogs? A Survey of French People with Epilepsy (vol 10, 254, 2020)	Catala, Amelie; Latour, Patrick; Martinez-Caja, Ana Martos; Cousillas, Hugo; Hausberger, Martine; Grandgeorge, Marine	ANIMALS	2021	10.3390/ani11020340
no								Effect of time of sample collection, initial dose, weight and duration of therapy on serum phenobarbital levels in dogs with epilepsy	Monteiro, R.; Anderson, T. J.; Innocent, G.; Evans, N. P.; Penderis, J.	JOURNAL OF VETERINARY INTERNAL MEDICINE	2008
no								Epileptic spasms-175 years on: Trying to teach an old dog new tricks	Wilmshurst, Jo M.; Ibekwe, Roland C.; O'Callaghan, Finbar J. K.	SEIZURE-EUROPEAN JOURNAL OF EPILEPSY	2017	10.1016/j.seizure.2016.11.021	27989601
no								Tb1, a Neurotoxin from Tityus bahiensis Scorpion Venom, Induces Epileptic Seizures by Increasing Glutamate Release	Beraldo Neto, Emidio; Freitas, Lucas Alves de; Pimenta, Daniel Carvalho; Lebrun, Ivo; Nencioni, Ana L. A.	TOXINS	2020	10.3390/toxins12020065	31973132
no								A randomised trial of a medium-chain TAG diet as treatment for dogs with idiopathic epilepsy (vol 114, pg 1438, 2015)	Law, Tsz Hong; Davies, Emma S. S.; Pan, Yuanlong; Zanghi, Brian; Want, Elizabeth; Volk, Holger A.	BRITISH JOURNAL OF NUTRITION	2016	10.1017/S0007114516000647	26879705
no								Of dogs and men	Bockenhauer, Detlef; Kleta, Robert	EUROPEAN JOURNAL OF HUMAN GENETICS	2017	10.1038/ejhg.2016.161	28079058
no								Study Epileptic EEG Signals Based on Phase Transition Ideas	Li, Zhangyong; Zuo, Jing; Wan, Xiaoqin; Wang, Wei; Zeng, Chen	2017 6TH INTERNATIONAL CONFERENCE ON ADVANCED MATERIALS AND COMPUTER SCIENCE (ICAMCS 2017)	2017	10.23977/icames.2017.1010
no								Bilateral Dentate Gyrus Structural Alterations in a Cat Associated With Hippocampal Sclerosis and Intraventricular Meningioma	Klang, A.; Thaller, D.; Schmidt, P.; Kovacs, G. G.; Halasz, P.; Pakozdy, A.	VETERINARY PATHOLOGY	2015	10.1177/0300985814564979	25572262
no								Molecular cloning and characterization of the family of feline leucine-rich glioma-inactivated (LGI) genes, and mutational analysis in familial spontaneous epileptic cats	Yu, Yoshihiko; Hasegawa, Daisuke; Fujiwara-Igarashi, Aki; Hamamoto, Yuji; Mizoguchi, Shunta; Kuwabara, Takayuki; Fujita, Michio	BMC VETERINARY RESEARCH	2017	10.1186/s12917-017-1308-9	29237452
no								Telemetry video-electroencephalography (EEG) in rats, dogs and non-human primates: Methods in follow-up safety pharmacology seizure liability assessments	Bassett, Leanne; Troncy, Eric; Pouliot, Mylene; Paquette, Dominique; Ascah, Alexis; Authier, Simon	JOURNAL OF PHARMACOLOGICAL AND TOXICOLOGICAL METHODS	2014	10.1016/j.vascn.2014.07.005	25065541
no								Potassium bromide-associated panniculitis	Boynosky, N. A.; Stokking, L. B.	JOURNAL OF SMALL ANIMAL PRACTICE	2014	10.1111/jsap.12129	24032452
no								Efficacy of anticonvulsant substances in the 6 Hz seizure test: Comparison of two rodent species	Esneault, Elise; Peyon, Guillaume; Castagne, Vincent	EPILEPSY RESEARCH	2017	10.1016/j.eplepsyres.2017.05.002	28521116
no								Experimental validation of in silico predicted KCNA1, KCNA2, KCNA6 and KCNQ2 genes for association studies of peripheral nerve hyperexcitability syndrome in Jack Russell Terriers	Van Poucke, Mario; Vanhaesebrouck, An E.; Peelman, Luc J.; Van Ham, Luc	NEUROMUSCULAR DISORDERS	2012	10.1016/j.nmd.2012.01.008	22342001
no								Prevalence and clinical characteristics of phenobarbitone-associated adverse effects in epileptic cats	Marsh, Oliver; Corsini, Giulia; Van Dijk, Jan; Gutierrez-Quintana, Rodrigo; De Risio, Luisa	JOURNAL OF FELINE MEDICINE AND SURGERY	2021	10.1177/1098612X20924925	32484071
no								Anticonvulsant therapy	Platt, S	IRISH VETERINARY JOURNAL	2003
no								Safety of IM levetiracetam in dogs	Patterson, Edward E.; Leppik, Ilo E.; O'Brien, Timothy D.; Goel, Varun; Cloyd, James C.	EPILEPSIA	2006
no								Health status, infection and disease in California sea lions (Zalophus californianus) studied using a canine microarray platform and machine-learning approaches	Mancia, Annalaura; Ryan, James C.; Chapman, Robert W.; Wu, Qingzhong; Warr, Gregory W.; Gulland, Frances M. D.; Van Dolah, Frances M.	DEVELOPMENTAL AND COMPARATIVE IMMUNOLOGY	2012	10.1016/j.dci.2011.10.011	22067742
no								Hippocampal afterdischarges in rats.: I.: Effects of antiepileptics	Vel�sek, L; Mares, P	PHYSIOLOGICAL RESEARCH	2004	10.33549/physiolres.930492	15312006
no								Gradation of kainic acid-induced rat limbic seizures and expression of hippocampal heat shock protein-70	Zhang, XA; Gelowitz, DL; Lai, CT; Boulton, AA; Yu, PH	EUROPEAN JOURNAL OF NEUROSCIENCE	1997	10.1111/j.1460-9568.1997.tb01424.x	9153582
no								Transcranial magnetic stimulation in epileptic dogs	Poma, R; Parent, JM; Monteith, G; Stiebert, VM	EPILEPSIA	2005
no								Pilot Study on the Efficacy and Safety of Long-Term Oral Imepitoin Treatment for Control of (Thunder)Storm-Associated Noise Phobia/Noise Aversion in Dogs Using an Individualized-Dose Titration Approach	Munoz Amezcua, Ana C.; Jones, Jennifer M.; Griffith, Emily H.; Gruen, Margaret E.	ANIMALS	2024	10.3390/ani14040545	38396513
no								Behavioral changes as a presentation of Lafora disease in a beagle	Balusikova, Terezia; de Haro, Luis Mate; Aguado, Beatriz Moreno; Shihab, Nadia	JOURNAL OF VETERINARY BEHAVIOR-CLINICAL APPLICATIONS AND RESEARCH	2025	10.1016/j.jveb.2025.01.004
no								TETANUS TOXIN-INDUCED SEIZURES IN INFANT RATS AND THEIR EFFECTS ON HIPPOCAMPAL EXCITABILITY IN ADULTHOOD	LEE, CL; HRACHOVY, RA; SMITH, KL; FROST, JD; SWANN, JW	BRAIN RESEARCH	1995	10.1016/0006-8993(95)00127-C	7606473
no								Annotating neurophysiologic data at scale with optimized human input	Xu, Zhongchuan; Scheid, Brittany H.; Conrad, Erin C.; Davis, Kathryn A.; Ganguly, Taneeta; Gelfand, Michael A.; Gugger, James J.; Jiang, Xiangyu; Larocque, Joshua J.; Ojemann, William K. S.; Sinha, Saurabh R.; Waldman, Genna J.; Wagenaar, Joost; Sinha, Nishant; Litt, Brian	JOURNAL OF NEURAL ENGINEERING	2025	10.1088/1741-2552/ade402	40505672
no								Epilepsy-Induced High Affinity Blockade of the Cardiac Sodium Current INa by Lamotrigine; A Potential for Acquired Arrythmias	Vite, Juan Antonio Contreras; Valle, Carlos Vega; Mbem, Happi Biekeu; Boivin, Sarah-Maude; Dumaine, Robert	PHARMACEUTICALS	2022	10.3390/ph15101208	36297320
no								Quantitative electroencephalographic findings in beagles anaesthetized with propofol	Bergamasco, L; Accatino, A; Priano, L; Neiger-Aeschbacher, G; Cizinauskas, S; Jaggy, A	VETERINARY JOURNAL	2003	10.1016/S1090-0233(02)00254-X	12788018
no								SYSTEMIC ADMINISTRATION OF KAINATE INDUCES MARKED INCREASES OF ENDOGENOUS KYNURENIC ACID IN VARIOUS BRAIN-REGIONS AND PLASMA OF RATS	BARAN, H; GRAMER, M; HONACK, D; LOSCHER, W	EUROPEAN JOURNAL OF PHARMACOLOGY	1995	10.1016/0014-2999(95)00443-O	8605953
no								DONNEES EXPERIMENTALES FAVORABLES A UNE ACTION FACILITANTE DE LADRENALINE SUR LES EPILEPSIES FARADIQUE ET STRYCHNIQUE	MORIN, G; CORRIOL, J	ACTA PHYSIOLOGICA ET PHARMACOLOGICA NEERLANDICA	1957		13487377
no								Stimulation site determines the conditioned effects of kindling in rats:: anterior neocortex versus amygdala	Barnes, SJ; Pinel, JPJ; Wig, GS; Stuettgen, MC; H�lzel, CH	EUROPEAN JOURNAL OF NEUROSCIENCE	2003	10.1046/j.1460-9568.2003.02582.x	12752385
no								Seizures disorders: a nonsensitive clinical sign	Cauzinille, L	PRATIQUE MEDICALE ET CHIRURGICALE DE L ANIMAL DE COMPAGNIE	1997
no								Magnetic resonance imaging findings in 143 epileptic cats	Riegler, Elisabeth; Pakozdy, Akos; Klang, Andrea; Tichy, Alexander; Braunoeder, Bibiane; Pruellage, Maria; Lorincz, Balazs B.; Lorincz, Borbala A.	TIERAERZTLICHE PRAXIS AUSGABE KLEINTIERE HEIMTIERE	2022	10.1055/a-1697-4729	35235959
no								Periventricular nodular heterotopia in a Chihuahua	Herkommer, Leonie F.; Henrich, Manfred; Herden, Christiane; Schmidt, Martin J.	JOURNAL OF VETERINARY INTERNAL MEDICINE	2020	10.1111/jvim.15803	32445227
no								Reliable Seizure Prediction from EEG Data	Cherkassky, Vladimir; Veber, Brandon; Lee, Jieun; Shiao, Han-Tai; Patterson, Ned; Worrell, Gregory A.; Brinkmann, Benjamin H.	2015 INTERNATIONAL JOINT CONFERENCE ON NEURAL NETWORKS (IJCNN)	2015
no								Feline hippocampal and piriform lobe necrosis as a consequence of severe cluster seizures in two cats in Finland	Fors, Sara; Van Meervenne, Sofie; Jeserevics, Janis; Rakauskas, Mindaugas; Cizinauskas, Sigitas	ACTA VETERINARIA SCANDINAVICA	2015	10.1186/s13028-015-0127-x	26215252
no								Clinical utility of topiramate extended-release capsules (USL255): Bioequivalence of USL255 sprinkled and intact capsule in healthy adults and an in vitro evaluation of sprinkle delivery via enteral feeding tubes	Clark, Annie M.; Pellock, John M.; Holmay, Mary; Anders, Bob; Cloyd, James	EPILEPSY & BEHAVIOR	2016	10.1016/j.yebeh.2016.01.034	26943947
no								The combination of ketamine-dexmedothymidine reduces status epilepticus in dogs. the dog as a natural model in status epilepticus	Antonio, B. G. Jose	EPILEPSIA	2023
no								Border Collie Collapse: Owner Survey Results and Veterinary Description of Videotaped Episodes	Taylor, Susan; Minor, Katie; Shmon, Cindy L.; Shelton, G. Diane; Patterson, Edward E.; Mickelson, James R.	JOURNAL OF THE AMERICAN ANIMAL HOSPITAL ASSOCIATION	2016	10.5326/JAAHA-MS-6436	27685362
no								POSSIBLE ROLE OF THE N-TERMINUS OF SUBSTANCE-P IN KAINIC ACID-INDUCED TOXICITY IN RATS	VELAZQUEZ, RA; SUN, XF; KURTZ, HJ; LARSON, AA	BRAIN RESEARCH	1993	10.1016/0006-8993(93)90066-V	7504568
no								A Method for Actively Tracking Excitability of Brain Networks using a Fully Implantable Monitoring System	Freestone, Dean R.; Long, Sam N.; Frey, Stephen; Stypulkowski, Paul H.; Giftakis, Jonathon E.; Cook, Mark J.	2013 35TH ANNUAL INTERNATIONAL CONFERENCE OF THE IEEE ENGINEERING IN MEDICINE AND BIOLOGY SOCIETY (EMBC)	2013		24111144
no								Periodic discharges in veterinary electroencephalography-A visual review	Knipe, Marguerite F.; Bush, William W.; Thomas, Kristen E.; Williams, D. Colette	FRONTIERS IN VETERINARY SCIENCE	2023	10.3389/fvets.2023.1037404	36777678
no								Intramuscular and intravenous pharmacokinetics of levetiracetam in dogs	Goel, Varun; Cloyd, James C.; Patterson, Edward E.; Fisher, James E.; Dunn, Aaron W.; Leppik, Ilo E.	EPILEPSIA	2006
no								Repetitive transcranial magnetic stimulation in 3 epileptic dogs: Techniques of stimulation and results	Poma, Roberto; Ives, John; Rotenberg, Alexander; Pascual-Leone, Alvaro	EPILEPSIA	2006
no								STUDY OF ELECTRICAL ACTIVITY OF SENSORY-MOTOR CORTEX IN DOGS SUBJECTED TO AMANTEAS EXPERIMENT IN ORDER TO STUDY THE PROBLEM OF PREDISPOSITION TO REFLEX EPILEPSY	FERRARI, E	ELECTROENCEPHALOGRAPHY AND CLINICAL NEUROPHYSIOLOGY	1955
no								Hippocampal partial kindling decreased hippocampal GABAB receptor efficacy and wet dog shakes in rats	Leung, L. Stan; Shen, Bixia	BEHAVIOURAL BRAIN RESEARCH	2006	10.1016/j.bbr.2006.06.037	16887203
no								Seizures in dogs and cats. 2. Therapy	Rentmeister, K	TIERARZTLICHE PRAXIS AUSGABE KLEINTIERE HEIMTIERE	2003
no								HIPPOCAMPAL KINDLING PROTECTS SEVERAL STRUCTURES FROM THE NEURONAL DAMAGE RESULTING FROM KAINIC ACID-INDUCED STATUS EPILEPTICUS	KELLY, ME; MCINTYRE, DC	BRAIN RESEARCH	1994	10.1016/0006-8993(94)91927-5	8131074
no								Differentiating structural from idiopathic epilepsy in cats	Hasegawa, Daisuke; Pakozdy, Akos; Volk, Holger A.	VETERINARY RECORD	2017	10.1136/vr.j2896	28646057
no								Intravenous and Intramuscular Formulations of Antiseizure Drugs in the Treatment of Epilepsy	Patel, Sima I.; Birnbaum, Angela K.; Cloyd, James C.; Leppik, Ilo E.	CNS DRUGS	2015	10.1007/s40263-015-0289-0	26603741
no								Survival in feline epilepsy: the long and short of it	Packer, Rowena M. A.	VETERINARY RECORD	2017	10.1136/vr.j5025	29097566
no								Spatio-temporal evaluation of epileptic intracranial EEG based on entropy and synchronization: A phase transition idea	Zhong, Lisha; He, Shuling; Yi, Fangji; Li, Xi; Wei, Linran; Zeng, Chen; Huang, Zhiwei; Li, Zhangyong	BIOMEDICAL SIGNAL PROCESSING AND CONTROL	2022	10.1016/j.bspc.2022.103689
no								Anaesthesia in epileptic patients	Belda, E.; Laredo, F. G.; Escobar, M.; Agut, A.; Carrillo, J. D.; Soler, M.	CLINICA VETERINARIA DE PEQUENOS ANIMALES	2009
no								Pharmacokinetics of Single-Dose Oral Pregabalin Administration in Normal Cats	Esteban, Michaela A.; Dewey, Curtis W.; Schwark, Wayne S.; Rishniw, Mark; Boothe, Dawn M.	FRONTIERS IN VETERINARY SCIENCE	2018	10.3389/fvets.2018.00136	30079339
no								An Optimized and Sensitive Pharmacokinetic Quantitative Method of Investigating Gastrodin, Parishin, and Parishin B, C and E in Beagle Dog Plasma using LC-MS/MS after Intragastric Administration of Tall Gastrodia Capsules	Liu, Junqiu; Chen, Sha; Cheng, Jintang; Zhang, Jun; Wang, Yuesheng; Liu, An	MOLECULES	2017	10.3390/molecules22111938	29125575
no								Seizure response dogs: Evaluation of a formal training program	Kirton, Adam; Winter, A.; Wirrell, E.; Snead, O. C.	EPILEPSIA	2007
no								Efficacy of zonisamide on interictal electroencephalography in familial spontaneous epileptic cats	Ukai, Masayasu; Hamamoto, Yuji; Yu, Yoshihiko; Fujiwara-Igarashi, Aki; Fujita, Michio; Hasegawa, Daisuke	JOURNAL OF FELINE MEDICINE AND SURGERY	2018	10.1177/1098612X17740247	29110561
no								Online Prediction of Lead Seizures from iEEG Data	Chen, Hsiang-Han; Shiao, Han-Tai; Cherkassky, Vladimir	BRAIN SCIENCES	2021	10.3390/brainsci11121554	34942859
no								Treatment - which antiepileptic drugs are recommended?	Hazenfratz, Michal; Taylor, Susan M.	JOURNAL OF FELINE MEDICINE AND SURGERY	2018	10.1177/1098612X18791874	30139319
no								Cohort profile: The Golden Retriever Lifetime Study (GRLS)	Labadie, Julia; Swafford, Brenna; DePena, Mara; Tietje, Kathy; Page, Rodney; Patterson-Kane, Janet	PLOS ONE	2022	10.1371/journal.pone.0269425	35679242
no								Water-soluble benzodiazepine prodrug/enzyme combinations for intranasal rescue therapies	Siegel, Ronald A.; Kapoor, Mamta; Cheryala, Narsihmulu; Georg, Gunda I.; Cloyd, James C.	EPILEPSY & BEHAVIOR	2015	10.1016/j.yebeh.2015.05.004	26115606
no								Long-term kindling of the basolateral amygdala impairs copulatory behavior in male rats	Magyar, O; Hill, MN; Pinel, JPJ; Gorzalka, BB	NEUROSCIENCE LETTERS	2005	10.1016/j.neulet.2005.08.012	16129558
no								Use of cannabis in the treatment of animals: a systematic review of randomized clinical trials	Lima, Tacio de Mendonca; Santiago, Nathania Rodrigues; Ramos Alves, Elaine Cristina; de Almeida Chaves, Douglas Siqueira; Visacri, Marilia Berlofa	ANIMAL HEALTH RESEARCH REVIEWS	2022	10.1017/S1466252321000189	35703023
no								Myoclonus in older Cavalier King Charles Spaniels	Rotter, Carina; Whittaker, Danielle; Rusbridge, Clare	JOURNAL OF VETERINARY INTERNAL MEDICINE	2022	10.1111/jvim.16404	35319117
no								Regulation of the NMDA receptor by its cytoplasmic domains: (How) is the tail wagging the dog?	Ishchenko, Yevheniia; Carrizales, Melissa G.; Koleske, Anthony J.	NEUROPHARMACOLOGY	2021	10.1016/j.neuropharm.2021.108634	34097949
no								VIGABATRIN	MUMFORD, JP; CANNON, DJ	EPILEPSIA	1994	10.1111/j.1528-1157.1994.tb05962.x	8039466
no								Seizures in young dogs and cats: Management	Bergman, RL; Coates, JR	COMPENDIUM ON CONTINUING EDUCATION FOR THE PRACTICING VETERINARIAN	2005
no								Trilostane: Beyond Cushing's Syndrome	Olaimat, Ali R.; Jafarzadehbalagafsheh, Parastoo; Gol, Mohammad; Costa, Anna-Maria; Biagini, Giuseppe; Lucchi, Chiara	ANIMALS	2025	10.3390/ani15030415	39943185
no								Antiepileptic drugs-induced P-glycoprotein overexpression in Madin-Darby canine kidney (MDCK) cells	Pavone, A; Cardile, V; Lombardo, L	EPILEPSIA	2005
no								Heritability estimations for diseases, coat color, body weight, and height in a birth cohort of Boxers	Nielen, ALJ; Janss, LLG; Knol, BW	AMERICAN JOURNAL OF VETERINARY RESEARCH	2001	10.2460/ajvr.2001.62.1198	11497438
no								Cortical representation of Hering's nerve: A possible anatomical pathway for seizure cessation following electrical stimulation	Tubbs, RS; Patwardhan, RV; Wellons, JC; Oakes, WJ	PEDIATRIC NEUROSURGERY	2002	10.1159/000066214	12411714
no								MEDIUM-CHAIN TRIGLYCERIDE DIET IMPROVES SEIZURE CONTROL IN EPILEPTIC DOGS	Law, T. H.; Davies, E.; Yuanlong, P.; Zanghi, B.; Want, E.	EPILEPSIA	2015
no								Indications for the use of bromide in the treatment of epilepsy	Cauzinille, L	PRATIQUE MEDICALE ET CHIRURGICALE DE L ANIMAL DE COMPAGNIE	1998
no								Emerging Human Medications in Racing Animals: Analytical and Regulatory Challenges	Dorakumbura, Buddhika N.; Beckett, Nicola M.; Cook, Elise C.; Nolan, Ashley-N'Dene; Brown, David; Douglas, Bianca	DRUG TESTING AND ANALYSIS	2025	10.1002/dta.3805	39300607
no								Intranigral transplants of immortalized GABAergic cells decrease the expression of kainic acid-induced seizures in the rat	Castillo, Claudia G.; Mendoza, Soledad; Freed, William J.; Giordano, Magda	BEHAVIOURAL BRAIN RESEARCH	2006	10.1016/j.bbr.2006.03.025	16677720
no								Sleep in the dog: comparative, behavioral and translational relevance	Bodizs, Robert; Kis, Anna; Gacsi, Marta; Topal, Jozsef	CURRENT OPINION IN BEHAVIORAL SCIENCES	2020	10.1016/j.cobeha.2019.12.006
no								DEVELOPMENTAL-CHANGES OF KETAMINE ACTION AGAINST EPILEPTIC AFTERDISCHARGES INDUCED BY HIPPOCAMPAL-STIMULATION IN RATS	MIKOLASOVA, R; VELISEK, L; VORLICEK, J; MARES, P	DEVELOPMENTAL BRAIN RESEARCH	1994	10.1016/0165-3806(94)90072-8	7805275
no								Inter-rater reliability of a seizure classification system for naturally-occurring canine seizures	Licht, Barbara G.; Ranney, A.; Licht, M.; Hyson, L.; Harper, K.; Sullivan, S.	EPILEPSIA	2007
no								Magnetic resonance imaging findings in epileptic cats with a normal interictal neurological examination: 188 cases	Raimondi, F.; Shihab, N.; Gutierrez-Quintana, R.; Smith, A.; Trevail, R.; Sanchez-Masian, D.; Smith, P. M.	VETERINARY RECORD	2017	10.1136/vr.104142	28386032
no								Prenatal morphine exposure alters N-methyl-D-aspartate- and kainate-induced seizures in adult male rats	Slamberov�, R; Vel�sek, L; Vathy, I	PHARMACOLOGY BIOCHEMISTRY AND BEHAVIOR	2000	10.1016/S0091-3057(99)00185-9	10638634
no								Clinical signs, underlying cause, and outcome in cats with seizures: 17 cases (1997-2002)	Barnes, HL; Chrisman, CL; Mariani, CL; Sims, M; Alleman, AR	JAVMA-JOURNAL OF THE AMERICAN VETERINARY MEDICAL ASSOCIATION	2004	10.2460/javma.2004.225.1723	15626223
no								Polyglucosan storage disease in a dog resembling Lafora's disease	Schoeman, T; Williams, J; van Wilpe, E	JOURNAL OF VETERINARY INTERNAL MEDICINE	2002	10.1892/0891-6640(2002)016<0201:PSDIAD>2.3.CO;2	11899039
no								Diagnostic value of cerebrospinal fluid analysis in epileptic cats with unremarkable brain MRI or hippocampal signal changes only	Majercikova, Rozalia; Ruetgen, Barbara C.; Luckschander-Zeller, Nicole; Loerincz, Borbala A.; Pakozdy, Akos	JOURNAL OF FELINE MEDICINE AND SURGERY	2023	10.1177/1098612X231158573	36995228
no								Orexin Receptor Multimerization versus Functional Interactions: Neuropharmacological Implications for Opioid and Cannabinoid Signalling and Pharmacogenetics	Thompson, Miles D.; Sakurai, Takeshi; Rainero, Innocenzo; Maj, Mary C.; Kukkonen, Jyrki P.	PHARMACEUTICALS	2017	10.3390/ph10040079	28991183
no								Clinical Phenotype of X-Linked Myotubular Myopathy in Labrador Retriever Puppies	Snead, E. C. R.; Taylor, S. M.; van der Kooij, M.; Cosford, K.; Beggs, A. H.; Shelton, G. D.	JOURNAL OF VETERINARY INTERNAL MEDICINE	2015	10.1111/jvim.12513	25581576
no								Steady-state pharmacokinetics of zonisamide in plasma, whole blood, and erythrocytes in dogs	Fukunaga, K.; Saito, M.; Muto, M.; Yoshioka, R.; Mishima, K.; Fujiwara, M.; Orito, K.	JOURNAL OF VETERINARY PHARMACOLOGY AND THERAPEUTICS	2010	10.1111/j.1365-2885.2009.01097.x	20444033
no								Toxocara seroprevalence in the USA and its impact for individuals and society	Bradbury, Richard S.; Hobbs, Charlotte V.	TOXOCARA AND TOXOCARIASIS	2020	10.1016/bs.apar.2020.01.035	32381205
no								Both Ends of the Leash - The Human Links to Good Dogs with Bad Genes	Ostrander, Elaine A.	NEW ENGLAND JOURNAL OF MEDICINE	2012	10.1056/NEJMra1204453	22894576
no								Inhibition of sodium glucose cotransporters following status epilepticus induced by intrahippocampal pilocarpine affects neurodegeneration process in hippocampusu	Melo, Igor S.; Santos, Yngrid M. O.; Costa, Maisa A.; Pacheco, Amanda L. D.; Silva, Nivea K. G. T.; Cardoso-Sousa, L.; Pereira, U. P.; Goulart, L. R.; Garcia-Cairasco, Norberto; Duzzioni, Marcelo; Gitai, Daniel L. G.; Tilelli, Cristiane Q.; Sabino-Silva, Robinson; Castro, Olagide W.	EPILEPSY & BEHAVIOR	2016	10.1016/j.yebeh.2016.05.026	27429292
no								N-Formyl-Methionyl-Leucyl-Phenylalanine Plays a Neuroprotective and Anticonvulsant Role in Status Epilepticus Model	de Melo, Igor Santana; Sabino-Silva, Robinson; Costa, Maisa Araujo; Vaz, Emilia Rezende; Anselmo-e-Silva, Cassius Iury; Mendonca, Thaina de Paula Soares; Oliveira, Kellysson Bruno; de Souza, Fernanda Maria Araujo; dos Santos, Yngrid Mickaelli Oliveira; Pacheco, Amanda Larissa Dias; Freitas-Santos, Jucilene; Caixeta, Douglas Carvalho; Goulart, Luiz Ricardo; de Castro, Olagide Wagner	CELLULAR AND MOLECULAR NEUROBIOLOGY	2023	10.1007/s10571-023-01410-z	37742326
no								THE SYNTHESIS OF DEUTERIUM LABELED MONO-HYDROXY METABOLITES OF PHENYTOIN	HOSKINS, JA	JOURNAL OF LABELLED COMPOUNDS & RADIOPHARMACEUTICALS	1984	10.1002/jlcr.2580210709
no								Status epilepticus in dogs and its treatment. Literature review	Akos, Pakozdy	MAGYAR ALLATORVOSOK LAPJA	2006
no								ANTIEPILEPTIC DRUGS IN DEVELOPMENT - PROSPECTS FOR THE NEAR FUTURE	LEPPIK, IE	EPILEPSIA	1994	10.1111/j.1528-1157.1994.tb05953.x	8174517
no								Companion animal models of neurological disease	Partridge, Brittanie; Rossmeisl, John H., Jr.	JOURNAL OF NEUROSCIENCE METHODS	2020	10.1016/j.jneumeth.2019.108484	31733285
no								Levetiracetam-responsive paroxysmal exertional dyskinesia in a Welsh Terrier	Green, Sherril; Olby, Natasha	JOURNAL OF VETERINARY INTERNAL MEDICINE	2021	10.1111/jvim.16068	33638219
no								About half of the late sodium current in cardiac myocytes from dog ventricle is due to non-cardiac-type Na<SUP>+</SUP> channels	Biet, Michael; Barajas-Martinez, Hector; Ton, Anh-Tuan; Delabre, Jean-Francois; Morin, Nathalie; Dumaine, Robert	JOURNAL OF MOLECULAR AND CELLULAR CARDIOLOGY	2012	10.1016/j.yjmcc.2012.06.012	22759452
no								The effects of kainic acid in rats with spontaneous recurrent seizures	Dernovsek, MZ; Sket, D	GENERAL PHARMACOLOGY	1998	10.1016/S0306-3623(98)00015-9	9703217
no								Effect of 8-OH-DPAT on electrographic activity during the kainic acid-induced status epilepticus in rats	Lopez-Meraz, Maria Leonor; Martinez, Adrian; Rocha, Luisa	SEIZURE-EUROPEAN JOURNAL OF EPILEPSY	2007	10.1016/j.seizure.2007.02.009	17391992
no								Sounds of Seizures-Immediate detection and sound recognition of generalized tonic-clonic seizures in canines	Meller, Sebastian; Zamansky, Anna; Sinitca, Aleksandr; Kaplun, Dmitrii; Volk, Holger	EPILEPSIA	2021
no								Circadian and infradian rhythms and deep brain stimulation in status epilepticus - a canine case study	Meller, Sebastian; Zamora, Mayela; Toth, Robert; Wendt, Karen; Kajin, Filip; Worrell, Gregory; Valentin, Antonio; Volk, Holger; Denison, Timothy	EPILEPSIA	2021
no								Seizures in cats and dogs. 1. Pathophysiology, classification and diagnostic approach	Rentmeister, K	TIERARZTLICHE PRAXIS AUSGABE KLEINTIERE HEIMTIERE	2003
no								Intracranial astrocytomas in 8 cats: clinical and pathological findings	Demierre, S; Bley, T; Botteron, C; Fatzer, R; Jaggy, A	SCHWEIZER ARCHIV FUR TIERHEILKUNDE	2002	10.1024/0036-7281.144.2.66	11887614
no								Editorial: Use of cannabis derivatives in veterinary medicine	Temmerman, Robin	FRONTIERS IN VETERINARY SCIENCE	2025	10.3389/fvets.2025.1539422	40125319
no								Valproate and its major metabolite E-2-en-valproate induce different effects on behaviour and brain monoamine metabolism in rats	Loscher, W; Honack, D	EUROPEAN JOURNAL OF PHARMACOLOGY	1996	10.1016/0014-2999(95)00831-4	8901008
no								The Effects of Animals on Human Health and Well-Being	Wells, Deborah L.	JOURNAL OF SOCIAL ISSUES	2009	10.1111/j.1540-4560.2009.01612.x
no								Complete recovery after suspected phenobarbital-induced acute liver failure	Balana Pedrol, Jordi; Seth, Mayank	VETERINARY RECORD CASE REPORTS	2023	10.1002/vrc2.608
no								Multiple mechanisms shape the relationship between pathway and duration of focal seizures	Schroeder, Gabrielle M.; Chowdhury, Fahmida A.; Cook, Mark J.; Diehl, Beate; Duncan, John S.; Karoly, Philippa J.; Taylor, Peter N.; Wang, Yujiang	BRAIN COMMUNICATIONS	2022	10.1093/braincomms/fcac173	35855481
no								Study to determine clinical decision thresholds in small animal veterinary practice	Guevara, Natalie Toulme; Hofmeister, Erik; Ebell, Mark; Locatelli, Isabella	VETERINARY RECORD	2019	10.1136/vr.104596	31160334
no								Assignment of the canine potassium voltage-gated channel, KQT-like subfamily, member 3 (KCNQ3) gene to CFA 13 by radiation hybrid mapping	Rak, SG; Dr�gem�ller, C; Leeb, T; Quignon, P; Andr�, C; Distl, O	ANIMAL GENETICS	2002	10.1046/j.1365-2052.2002.t01-6-00886.x	12139519
no								Impairment of GABAergic system contributes to epileptogenesis in glutaric acidemia type I	Pasquetti, Mayara Vendramin; Meier, Leticia; Loureiro, Samanta; Ganzella, Marcelo; Junges, Bernardo; Caus, Leticia Barbieri; Amaral, Alexandre Umpierrez; Koeller, David M.; Goodman, Stephen; Woontner, Michael; Gomes de Souza, Diogo Onofre; Wajner, Moacir; Calcagnotto, Maria Elisa	EPILEPSIA	2017	10.1111/epi.13862	28762469
no								LORECLEZOLE (R-72-063) - AN ANTICONVULSANT CHEMICALLY UNRELATED TO PROTOTYPE ANTIEPILEPTIC DRUGS	WAUQUIER, A; FRANSEN, J; MELIS, W; ASHTON, D; GILLARDIN, JM; LEWI, PJ; VANCLEMEN, G; VAUGHT, J; JANSSEN, PAJ	DRUG DEVELOPMENT RESEARCH	1990	10.1002/ddr.430190404
no								A unifying explanation of primary generalized seizures through nonlinear brain modeling and bifurcation analysis	Breakspear, M.; Roberts, J. A.; Terry, J. R.; Rodrigues, S.; Mahant, N.; Robinson, P. A.	CEREBRAL CORTEX	2006	10.1093/cercor/bhj072	16280462
no								Antiepileptic drugs-induced P-glycoprotein expression in rat astrocytes cultures and Madin-Darby canine kidney (MDCK) cells	Pavone, Antonino; Cardile, V.	EPILEPSIA	2007
no								Seizure etiologic classification and long-term outcome for cats with juvenile-onset seizures	Qahwash, Muna; Heller, Heidi L. Barnes	JAVMA-JOURNAL OF THE AMERICAN VETERINARY MEDICAL ASSOCIATION	2018	10.2460/javma.253.6.763	30179086
no								Therapeutic use and cardiovascular effects of Cannabis spp. in veterinary medicine	Ventura, Bruno Passagem; Vieira, Jhulya de Andrade Borges; Marques, Maria Mauri; Aptekmann, Karina Preising; de Andrade, Paulo Sergio Cruz; Horbe, Anna Vitoria; da Cruz, Igor Cezar Kniphoff	REVISTA MVZ CORDOBA	2025	10.21897/rmvz.3459
no								Evaluation of therapeutic phenobarbital concentrations and application of a classification system for seizures in cats: 30 cases (2004-2013)	Finnerty, Katherine E.; Heller, Heidi L. Barnes; Mercier, Miyu N.; Giovanella, Carley J.; Lau, Vivian W.; Rylander, Helena	JAVMA-JOURNAL OF THE AMERICAN VETERINARY MEDICAL ASSOCIATION	2014	10.2460/javma.244.2.195	24378029
no								PROCONVULSANT ACTION OF DIETHYLDITHIOCARBAMATE IN STIMULATION OF THE PERFORANT PATH	MITCHELL, CL; BARNES, MI	NEUROTOXICOLOGY AND TERATOLOGY	1993	10.1016/0892-0362(93)90012-D	8393131
no								Continuous active probing and modulation of neural networks with a wireless implantable system	Kremeni, Vaclav; Brinkmanni, Benjamin H.; Kimi, Inyong; Chang, Su-Youne; Van Gompel, Jamie J.; Herron, Jeffrey A.; Baldassano, Steven; Patterson, Edward E.; Litt, Brian; Denison, Timothy; Worre, Gregory A.	2017 IEEE BIOMEDICAL CIRCUITS AND SYSTEMS CONFERENCE (BIOCAS)	2017
no								THERAPEUTIC SERUM CONCENTRATIONS OF PRIMIDONE AND ITS METABOLITES, PHENOBARBITAL AND PHENYLETHYLMALONAMIDE IN EPILEPTIC DOGS	CUNNINGHAM, JG; HAIDUKEWYCH, D; JENSEN, HA	JOURNAL OF THE AMERICAN VETERINARY MEDICAL ASSOCIATION	1983		6863121
no								Role of pump proteins causing therapy resistance in different diseases.: Literature review.: Part 2	Dora, Szecsenyi; Peter, Vajdovich; Tibor, Gaal	MAGYAR ALLATORVOSOK LAPJA	2007
no								Use of ketamine for the management of refractory status epilepticus in a dog	Serrano, S; Hughes, D; Chandler, K	JOURNAL OF VETERINARY INTERNAL MEDICINE	2006	10.1892/0891-6640(2006)20[194:UOKFTM]2.0.CO;2	16496941
no								POTENTIATION OF KAINIC ACID EPILEPTOGENICITY AND SPARING FROM NEURONAL DAMAGE BY AN NMDA RECEPTOR ANTAGONIST	FARIELLO, RG; GOLDEN, GT; SMITH, GG; REYES, PF	EPILEPSY RESEARCH	1989	10.1016/0920-1211(89)90025-9	2543557
no								PROVOCATION OF CEREBRAL SEIZURES BY DERANGEMENT OF NATURAL BALANCE BETWEEN GLUTAMIC ACID AND GAMMA-AMINOBUTYRIC ACID	WIECHERT, P; HERBST, A	JOURNAL OF NEUROCHEMISTRY	1966	10.1111/j.1471-4159.1966.tb03332.x	5936153
no								Apparent Acute Idiosyncratic Hepatic Necrosis Associated with Zonisamide Administration in a Dog	Miller, M. L.; Center, S. A.; Randolph, J. F.; Lepherd, M. L.; Cautela, M. A.; Dewey, C. W.	JOURNAL OF VETERINARY INTERNAL MEDICINE	2011	10.1111/j.1939-1676.2011.00783.x	21985145
no								Modeling and in vivo experimental validation of 1,064 nm laser interstitial thermal therapy on brain tissue	Cao, Peng; Shi, Dingsheng; Li, Ding; Zhu, Zhoule; Zhu, Junming; Zhang, Jianmin; Bai, Ruiliang	FRONTIERS IN NEUROLOGY	2023	10.3389/fneur.2023.1237394	37869141
no								ESTIMATING CAREGIVER SPILLOVERS USING WITHIN- TRIAL DATA FOR USE IN ECONOMIC EVALUATION: AN ANALYSIS OF CAREGIVER EQ-5D AND PATIENT DATA COLLECTED IN THE EPISODE STUDY ON SEIZURE DOGS FOR PERSONS WITH SEVERE REFRACTORY EPILEPSY	van Hezik-Wester, V; van Exel, J.	VALUE IN HEALTH	2024
no								Perampanel: A novel, orally active, noncompetitive AMPA-receptor antagonist that reduces seizure activity in rodent models of epilepsy	Hanada, Takahisa; Hashizume, Yutaka; Tokuhara, Naoki; Takenaka, Osamu; Kohmura, Naohiro; Ogasawara, Aichi; Hatakeyama, Shinji; Ohgoh, Makoto; Ueno, Masataka; Nishizawa, Yukio	EPILEPSIA	2011	10.1111/j.1528-1167.2011.03109.x	21635236
no								Cannabidiol use in equine medicine Part 2	Tokareva, Marina; Wermer, Kata; Cserhalmi, Daniel; Toth, Luca Anna; Alberti, Agnes; Wagenhoffer, Zsombors; Korbacska-Kutasi, Orsolya	MAGYAR ALLATORVOSOK LAPJA	2023	10.56385/magyalloni.2023.03.137-142
no								Use of cannabidiol (CBD) in equine medicine - Part 1 Literature summary	Wermer Kata; Cserhalmi Daniel; Tokareva Marina; Wagenhoffer Zsombor; Korbacska-Kutasi Orsolya	MAGYAR ALLATORVOSOK LAPJA	2022	10.56385/magyallory.2022.10.655-667
no								SVM CLASSIFIER FOR EPILEPTIC SEIZURE PREDICTION USING SUB-BANDING OF IEEG SIGNALS	Sudalaimani, C.; Sivakumaran, N.; Devanand, P.; Alexander, G.; Valsalam, S. Rominus	BIOMEDICAL ENGINEERING-APPLICATIONS BASIS COMMUNICATIONS	2021	10.4015/S1016237221500241
no								Kainic acid (KA)-induced seizures in Sprague-Dawley rats and the effect of dietary taurine (TAU) supplementation or deficiency	Eppler, B; Patterson, TA; Zhou, W; Millard, WJ; Dawson, R Jr	AMINO ACIDS	1999	10.1007/BF01321532	10319185
no								LAFORA'S-LIKE DISEASE IN A FENNEC FOX (VULPES ZERDA)	Honnold, Shelley P.; Schulman, F. Yvonne; Bauman, Karen; Nelson, Kevin	JOURNAL OF ZOO AND WILDLIFE MEDICINE	2010	10.1638/2009-0090.1	20945656
no								Vagus nerve stimulation (VNS): utility in neuropsychiatric disorders	George, MS; Rush, AJ; Sackeim, HA; Marangell, LB	INTERNATIONAL JOURNAL OF NEUROPSYCHOPHARMACOLOGY	2003	10.1017/S1461145703003250	12899738
no								Differential effects of fluoxetine enantiomers in mammalian neural and cardiac tissues	Magyar, J; Ruszn�k, Z; Harasztosi, C; K�rtv�ly, A; Pacher, P; B�ny�sz, T; Pankucsi, C; Kov�cs, L; Sz�cs, G; N�n�si, PP; Kecskem�ti, V	INTERNATIONAL JOURNAL OF MOLECULAR MEDICINE	2003		12632110
no								Lactate and pyruvate levels in blood and cerebrospinal fluid	L�bert, V; Mischke, R; Tipold, A	KLEINTIERPRAXIS	2003
no								Oral antiepileptic drugs for cats Literature review	Pakozdy, Akos; Mikscha, Ramona; Jerzsele, Akos	MAGYAR ALLATORVOSOK LAPJA	2017
no								DIFFERENTIAL NPY MESSENGER-RNA EXPRESSION IN GRANULE CELLS AND INTERNEURONS OF THE RAT DENTATE GYRUS AFTER KAINIC ACID INJECTION	GRUBER, B; GREBER, S; RUPP, E; SPERK, G	HIPPOCAMPUS	1994	10.1002/hipo.450040409	7874238
no								Applications in Awake Animal Magnetic Resonance Imaging	Ferris, Craig F.	FRONTIERS IN NEUROSCIENCE	2022	10.3389/fnins.2022.854377	35450017
no								Non-vision adverse events with vigabatrin therapy	Walker, S. D.; Kalviainen, R.	ACTA NEUROLOGICA SCANDINAVICA	2011	10.1111/j.1600-0404.2011.01602.x	22061182
no								Large animals as potential models of human mental and behavioral disorders	Danek, Michal; Danek, Janusz; Araszkiewicz, Aleksander	PSYCHIATRIA POLSKA	2017	10.12740/PP/74304	29432500
no								A minimally invasive wirelessly powered brain stimulation system for treating neurological disorders	Lee, Hyungwoo; Lee, Jin San; Chung, Yeongu; Jung, Woo Ram; Kang, Joon Seong; Seo, Dae Won; Shon, Young-Min; Na, Duk L.; Kim, Sang Joon	2019 41ST ANNUAL INTERNATIONAL CONFERENCE OF THE IEEE ENGINEERING IN MEDICINE AND BIOLOGY SOCIETY (EMBC)	2019	10.1109/embc.2019.8857038	31947245
no								Differential GABAA subunit expression following status epilepticus in seizure-prone and seizure-resistant rats: A putative mechanism for refractory drug response	Gilby, KL; Da Silva, AG; McIntyre, DC	EPILEPSIA	2005	10.1111/j.1528-1167.2005.01001.x	15987246
no								Anticonvulsant and neuroprotective effects of the novel nootropic agent nefiracetam on kainic acid-induced seizures in rats	Kitano, Y; Komiyama, C; Makino, M; Takasuna, K; Satoh, H; Aoki, T; Kinoshita, M; Takazawa, A; Yamauchi, T; Sakurada, S	BRAIN RESEARCH	2005	10.1016/j.brainres.2005.07.052	16122714
no								INTRACEREBROVENTRICULAR DERMORPHIN, BUT NOT DERMENKEPHALIN, IS EPILEPTOGENIC IN THE RAT	GIOANNI, Y; GOYON, D; PREVOST, J	NEUROREPORT	1991		1768849
no								Hippocampal stimulation produces neuronal death in the immature brain	Thompson, K; Holm, AM; Schousboe, A; Popper, P; Micevych, P; Wasterlain, C	NEUROSCIENCE	1998		9466446
no								Cerebellar abiotrophy in Border Collie	Molnar, Ticiana; Emri, Zsuzsanna; Antal, Karoly	MAGYAR ALLATORVOSOK LAPJA	2023	10.55385/magyallorv.2023.10.585-595
no								Vagus nerve stimulation: A new tool for brain research and therapy	George, MS; Sackeim, HA; Rush, AJ; Marangell, LB; Nahas, Z; Husain, MM; Lisanby, S; Burt, T; Goldman, J; Ballenger, JC	BIOLOGICAL PSYCHIATRY	2000	10.1016/S0006-3223(99)00308-X	10686263
no								PHARMACOLOGICAL INVESTIGATIONS ON ELAEOCARPUS-GANITRUS	BHATTACHARYA, SK; DEBNATH, PK; PANDEY, VB; SANYAL, AK	PLANTA MEDICA	1975	10.1055/s-0028-1097848	1197422
no								Characteristics of compulsive tail chasing and associated risk factors in Bull Terriers	Moon-Fanelli, Alice A.; Dodman, Nicholas H.; Famula, Thomas R.; Cottam, Nicole	JAVMA-JOURNAL OF THE AMERICAN VETERINARY MEDICAL ASSOCIATION	2011	10.2460/javma.238.7.883	21453176
no								Defining the neural fulcrum for chronic vagus nerve stimulation: implications for integrated cardiac control	Ardell, Jeffrey L.; Nier, Heath; Hammer, Matthew; Southerland, E. Marie; Ardell, Christopher L.; Beaumont, Eric; KenKnight, Bruce H.; Armour, J. Andrew	JOURNAL OF PHYSIOLOGY-LONDON	2017	10.1113/JP274678	28862330
no								TOPOLOGICAL CORRELATION OF BRAIN SIGNALS	Yin, Jian; Wang, Yuan	2022 IEEE INTERNATIONAL CONFERENCE ON ACOUSTICS, SPEECH AND SIGNAL PROCESSING (ICASSP)	2022	10.1109/ICASSP43922.2022.9747824
no								Possible correlation between status epilepticus and hyperglycaemic hyperosmolar syndrome in a West Highland white terrier	Pompermaier, Elisa; Bacon, Jessica; Albuquerque, Carolina; Colverde, Alessia Silvia	VETERINARY RECORD CASE REPORTS	2024	10.1002/vrc2.860
no								Crack cocaine inhalation increases seizure susceptibility by reducing acetylcholinesterase activity	Cavalcante, Cibelle de Melo Bastos; Oliveira, Kellysson Bruno; de Souza, Fernanda Maria Araujo; Reiter, Milenna Maria Jatoba Hasten; da Silva, Bianca Rodrigues Melo; Oliveira, Keylla Lavinia da Silva; Sales, Marcos Vinicius dos Santos; Pacheco, Amanda Larissa Dias; Siqueira, Edite Santos; Costa, Maisa de Araujo; Neto, Jose Gomes dos Santos; Torres, Rayssa Gabriely Duarte; Leite, Ana Catarina R.; …	EPILEPSY & BEHAVIOR	2024	10.1016/j.yebeh.2024.109832	38761450
no								BIOLOGICAL PROFILE OF THE METABOLITES AND POTENTIAL METABOLITES OF THE ANTICONVULSANT REMACEMIDE	PALMER, GC; MURRAY, RJ; WILSON, TCM; EISMAN, MS; RAY, RK; GRIFFITH, RC; NAPIER, JJ; FEDORCHUK, M; STAGNITTO, ML; GARSKE, GE	EPILEPSY RESEARCH	1992	10.1016/0920-1211(92)90086-9	1388119
no								Excretion of the Principal Urinary Metabolites of Phenytoin and Absolute Oral Bioavailability Determined by Use of a Stable Isotope in Patients With Epilepsy	Aliwarga, Theresa; Cloyd, James C.; Goel, Varun; Brundage, Richard C.; Marino, Susan E.; Leppik, Ilo E.; Remmel, Rory P.	THERAPEUTIC DRUG MONITORING	2011	10.1097/FTD.0b013e3182081089	21233690
no								N-glucuronidation as a major metabolic pathway of the new anticonvulsant D-23129 in rats, dogs and man	Schupke, H; Bauer, C; McNeilly, PJ; Hempel, R; Strong, J; Kupferberg, HJ; Kronbach, T	NAUNYN-SCHMIEDEBERGS ARCHIVES OF PHARMACOLOGY	1996
no								Convolutional Neural Networks for Epileptic Seizure Prediction	Eberlein, Matthias; Hildebrand, Raphael; Tetzlaff, Ronald; Hoffmann, Nico; Kuhlmann, Levin; Brinkmann, Benjamin; Mueller, Jens	PROCEEDINGS 2018 IEEE INTERNATIONAL CONFERENCE ON BIOINFORMATICS AND BIOMEDICINE (BIBM)	2018
no								Combination of Channel Reordering Strategy and Dual CNN-LSTM for Epileptic Seizure Prediction Using Three iEEG Datasets	Wang, Xiaoshuang; Gao, Ziheng; Zhang, Meiyan; Wang, Ying; Yang, Lin; Lin, Jianwen; Karkkainen, Tommi; Cong, Fengyu	IEEE JOURNAL OF BIOMEDICAL AND HEALTH INFORMATICS	2024	10.1109/JBHI.2024.3438829	39106143
no								Different effects of mild and severe seizures on hippocampal neurogenesis in adult rats	Yang, Fang; Wang, Jin-Cun; Han, Jun-Liang; Zhao, Gang; Jiang, Wen	HIPPOCAMPUS	2008	10.1002/hipo.20409	18240317
no								Estradiol facilitates kainic acid-induced, but not flurothyl-induced, behavioral seizure activity in adult female rats	Woolley, CS	EPILEPSIA	2000	10.1111/j.1528-1157.2000.tb00203.x	10802755
no								Species-specific susceptibility to cannabis-induced convulsions	Whalley, Benjamin J.; Lin, Hong; Bell, Lynne; Hill, Thomas; Patel, Amesha; Gray, Roy A.; Roberts, C. Elizabeth; Devinsky, Orrin; Bazelot, Michael; Williams, Claire M.; Stephens, Gary J.	BRITISH JOURNAL OF PHARMACOLOGY	2019	10.1111/bph.14165	29457829
no								Primary structure, behavioral and electroencephalographic effects of an epileptogenic peptide from the sea anemone Bunodosoma cangicum.	Cunha, RB; Santana, ANC; Amaral, PC; Carvalho, MDF; Carvalho, DMF; Cavalheiro, EA; Maigret, B; Ricart, CAO; Cardi, BA; Sousa, MV; Carvalho, KM	TOXICON	2005	10.1016/j.toxicon.2004.10.011	15626370
no								Nitric oxide generators produce accumulation of chelatable zinc in hippocampal neuronal perikarya	Cuajungco, MP; Lees, GJ	BRAIN RESEARCH	1998	10.1016/S0006-8993(98)00463-6	9666098
no								Feasibility of a mental health informed physical activity intervention for the carers of children with developmental and epileptic encephalopathy	McKeon, Grace; Palmer, Elizabeth E.; Macintosh, Rebecca; Nevin, Suzanne M.; Wheatley, Lauren; Rosenbaum, Simon	EPILEPSY & BEHAVIOR	2021	10.1016/j.yebeh.2021.108022	34020203
no								Fos induction following systemic kainic acid: Early expression in hippocampus and later widespread expression correlated with seizure	Willoughby, JO; Mackenzie, L; Medvedev, A; Hiscock, JJ	NEUROSCIENCE	1997	10.1016/S0306-4522(96)00462-9	9472398
no								How has research changed my practice in the last 5 years?	Cameron, Duncan	ARCHIVES OF DISEASE IN CHILDHOOD	2007	10.1136/adc.2006.094961	17954480
no								Veratridine induced absence like-seizure in the freely moving rats: a study correlating the behavioural findings with the electrophysiological activities	Otoom, Sameer; Sequeira, Reginald P.	NEUROENDOCRINOLOGY LETTERS	2011		21876485
no								Magnetic resonance features of the feline hippocampus in epileptic and non-epileptic cats: a blinded, retrospective, multiobserver study	Classen, Anne Christine; Kneissl, Sibylle; Lang, Johann; Tichy, Alexander; Pakozdy, Akos	BMC VETERINARY RESEARCH	2016	10.1186/s12917-016-0788-3	27515840
no								Lacosamide:: A review of preclinical properties	Beyreuther, Bettina K.; Freitag, Joachim; Heers, Cara; Krebsfaenger, Niels; Scharfenecker, Ute; Stoehr, Thomas	CNS DRUG REVIEWS	2007	10.1111/j.1527-3458.2007.00001.x	17461888
no								THE GLYCINE NMDA RECEPTOR PARTIAL AGONIST D-CYCLOSERINE BLOCKS KAINATE-INDUCED SEIZURES IN RATS - COMPARISON WITH MK-801 AND DIAZEPAM	BARAN, H; LOSCHER, W; MEVISSEN, M	BRAIN RESEARCH	1994	10.1016/0006-8993(94)90227-5	7953730
no								EFFECTS OF LONG-TERM VIGABATRIN ON SOMATOSENSORY-EVOKED POTENTIALS IN EPILEPTIC PATIENTS	LIEGEOISCHAUVEL, C; MARQUIS, P; GISSELBRECHT, D; PANTIERI, R; BEAUMONT, D; CHAUVEL, P	EPILEPSIA	1989	10.1111/j.1528-1157.1989.tb05829.x	2767016
no								Pharmacokinetic studies on diazepam using UV-visible spectroscopy	Gunasekaran, S.; Kumar, R. Thilak	ASIAN JOURNAL OF CHEMISTRY	2007
no								Rare infantile sepsis and meningitis caused by Pasteurella multocida: A case report	Ni, Ming-ming; Lin, Wen-xin; Li, Yang; Qiu, Jin-chun; Wu, Chun-feng	JOURNAL OF INFECTION AND PUBLIC HEALTH	2025	10.1016/j.jiph.2025.102822	40393135
no								Anticonvulsive and neuroprotective effects of aqueous and methanolic extracts of Anacyclus pyrethrum root in kainic acid-induced-status epilepticus in mice	Manouze, Houria; Bouchatta, Otmane; Bennis, Mohamed; Sokar, Zahra; Ba-M'hamed, Saadia	EPILEPSY RESEARCH	2019	10.1016/j.eplepsyres.2019.106225	31710948
no								Exposure to antiepileptic drugs does not alter the functionality of P-glycoprotein in brain capillary endothelial and kidney cell lines	Ambroziak, Kamila; Kuteykin-Teplyakov, Konstantin; Luna-Tortos, Carlos; Al-Falah, Marwan; Fedrowitz, Maren; Loescher, Wolfgang	EUROPEAN JOURNAL OF PHARMACOLOGY	2010	10.1016/j.ejphar.2009.11.051	19958760
no								Spinocerebellar ataxia in the Bouvier des Ardennes breed is caused by a KCNJ10 missense variant	Stee, Kimberley; Van Poucke, Mario; Pumarola, Marti; Geerinckx, Lise; Van Soens, Iris; Bhatti, Sofie F. M.; Peelman, Luc; Cornelis, Ine	JOURNAL OF VETERINARY INTERNAL MEDICINE	2023	10.1111/jvim.16594	36426918
no								Seroepidemiology of Toxocara Canis infection among primary schoolchildren in the capital area of the Republic of the Marshall Islands	Fu, Chung-Jung; Chuang, Ting-Wu; Lin, Huei-Shan; Wu, Chih-Hsiung; Liu, Yung-Ching; Langinlur, Mailynn K.; Lu, Min-Yun; Hsiao, Wesley Wei-Wen; Fan, Chia-Kwung	BMC INFECTIOUS DISEASES	2014	10.1186/1471-2334-14-261
no								Inhibition of aconitase in astrocytes increases the sensitivity to chemical convulsants	Lian, XY; Stringer, JL	EPILEPSY RESEARCH	2004	10.1016/j.eplepsyres.2004.05.003	15279869
no								PHARMACOKINETIC EVALUATION OF SUSTAINED-RELEASE FORMULATIONS OF ANTIEPILEPTIC DRUGS - CLINICAL IMPLICATIONS	BIALER, M	CLINICAL PHARMACOKINETICS	1992	10.2165/00003088-199222010-00002	1559305
no								EFFECTS OF 5,5-DIMETHYL-2,4-OXAZOLIDINEDIONE (DMO) ON ACID-BASE AND ELECTROLYTE EQUILIBRIA	BUTLER, TC; KUROIWA, Y; WADDELL, WJ; POOLE, DT	JOURNAL OF PHARMACOLOGY AND EXPERIMENTAL THERAPEUTICS	1966		4957065
no								Chirally Pure Prodrugs and Their Converting Enzymes Lead to High Supersaturation and Rapid Transcellular Permeation of Benzodiazepines	Kapoor, Mamta; Cheryala, Narsihmulu; Rautiola, Davin; Georg, Gunda I.; Cloyd, James C.; Siegel, Ronald A.	JOURNAL OF PHARMACEUTICAL SCIENCES	2016	10.1016/j.xphs.2016.05.011	27342435
no								Sinonasal Meningioma in a Siberian Tiger (Panthera tigris altaica)	van der Weyden, Louise; Caldwell, Peter; Steyrer, Christine; O'Dell, Nicolize; Henning, Alischa	VETERINARY SCIENCES	2022	10.3390/vetsci9090457	36136673
no								HIPPOCAMPAL OPIOID-PEPTIDES AND SEIZURES	HONG, JS	EPILEPSY RESEARCH	1992		1361330
no								EFFECTS OF VAGAL-STIMULATION ON EXPERIMENTALLY INDUCED SEIZURES IN RATS	WOODBURY, DM; WOODBURY, JW	EPILEPSIA	1990	10.1111/j.1528-1157.1990.tb05852.x	2226368
no								Machine Unlearning for Seizure Prediction	Shao, Chenghao; Li, Chang; Song, Rencheng; Liu, Xiang; Qian, Ruobing; Chen, Xun	IEEE TRANSACTIONS ON COGNITIVE AND DEVELOPMENTAL SYSTEMS	2024	10.1109/TCDS.2024.3395663
no								Brain food: rethinking food-borne toxocariasis	Healy, Sara R.; Morgan, Eric R.; Prada, Joaquin M.; Betson, Martha	PARASITOLOGY	2022	10.1017/S0031182021001591	34694217
no								EFFECTS OF LONG-TERM VIGABATRIN ON SOMATOSENSORY EVOKED-POTENTIALS IN EPILEPTIC PATIENTS	LIEGEOISCHAUVEL, C; MARQUIS, P; GISSELBRECHT, D; PANTIERI, R; BEAUMONT, D; CHAUVEL, P	BRITISH JOURNAL OF CLINICAL PHARMACOLOGY	1989	10.1111/j.1365-2125.1989.tb03464.x	2757912
no								MANAGEMENT OF A REEVE'S MUNTJAC (MUNTIACUS REEVESI) WITH SEIZURES USING LEVETIRACETAM	Blatt, Emily R.; Seeley, Kathryn E.; Lovett, Mathew C.; Junge, Randall E.	JOURNAL OF ZOO AND WILDLIFE MEDICINE	2017	10.1638/2016-0282.1	29297840
no								Effect of dipotassium clorazepate on amygdaloid-kindling and comparison between amygdaloid- and hippocampal-kindled seizures in rats	Amano, K; Takamatsu, J; Ogata, A; Katsuragi, S; Miyazaki, C; Deshimaru, M; Sumiyoshi, S; Miyakawa, T	EUROPEAN JOURNAL OF PHARMACOLOGY	1999	10.1016/S0014-2999(99)00579-8	10607866
no								A Self-Interpretable Deep Learning Model for Seizure Prediction Using a Multi-Scale Prototypical Part Network	Gao, Yikai; Liu, Aiping; Wang, Lanlan; Qian, Ruobing; Chen, Xun	IEEE TRANSACTIONS ON NEURAL SYSTEMS AND REHABILITATION ENGINEERING	2023	10.1109/TNSRE.2023.3260845	37030672
no								Transformative Dental Care in Pediatric Moebius Syndrome: Bridging Oral Health and Systemic Management During Prolonged Hospitalization	Delgado, Renata Zoraida Rizental; Bueno, Marcus; Mugayar, Leda; Franco, Juliana Bertoldi	SPECIAL CARE IN DENTISTRY	2025	10.1111/scd.70031	40525838
no								Research and development of zonisamide, a new type of antiepileptic drug	Shimizu, M; Uno, H; Ito, T; Masuda, Y; Kurokawa, M	YAKUGAKU ZASSHI-JOURNAL OF THE PHARMACEUTICAL SOCIETY OF JAPAN	1996	10.1248/yakushi1947.116.7_533	8831258
no								NEUROPROTECTIVE ACTIONS OF 2-AMINO-N-(1,2-DIPHENYLETHYL)-ACETAMIDE HYDROCHLORIDE (FPL-13950) IN ANIMAL-MODELS OF HYPOXIA AND GLOBAL-ISCHEMIA	PALMER, GC; CREGAN, EC; BORRELLI, AR; HARRIS, EW; STAGNITTO, ML; COLOMBO, P; KAISER, FC; MURRAY, RJ; GRIFFITH, RC; STRAND, JC	JOURNAL OF PHARMACOLOGY AND EXPERIMENTAL THERAPEUTICS	1995		7636764
no								Cardiac safety of lacosamide: the non-clinical perspective	Delaunois, A.; Colomar, A.; Depelchin, B. O.; Cornet, M.	ACTA NEUROLOGICA SCANDINAVICA	2015	10.1111/ane.12413	25903789
no								In vivo microdialysis study of GABA(A) and GABA(B) receptors modulating the glutamate receptor/NO/cyclic GMP pathway in the rat hippocampus	Fedele, E; Varnier, G; Raiteri, M	NEUROPHARMACOLOGY	1997	10.1016/S0028-3908(97)00113-5	9423928
no								Clinical signs, aetiology and outcome in 30 cats with recurrent seizures (2002-2018)	Kalogianni, L.; Baka, R. D.; Polizopoulou, Z. S.	JOURNAL OF THE HELLENIC VETERINARY MEDICAL SOCIETY	2020	10.12681/jhvms.22940
no								Drug-Induced Seizures: Considerations for Underlying Molecular Mechanisms	Larson, Erik A.; Accardi, Michael V.; Zhong, Yifei; Paquette, Dominique; Authier, Simon	INTERNATIONAL JOURNAL OF TOXICOLOGY	2021	10.1177/10915818211040483	34514888
no								Field-specific changes in hippocampal opioid mRNA, peptides, and receptors due to prenatal morphine exposure in adult male rats	Schindler, CJ; Slamberov�, R; Riman�czy, A; Hnactzuk, OC; Rileya, MA; Vathy, I	NEUROSCIENCE	2004	10.1016/j.neuroscience.2004.03.040	15207353
no								SEIZURE DETECTION USING POWER SPECTRAL DENSITY VIA HYPERDIMENSIONAL COMPUTING	Ge, Lulu; Parhi, Keshab K.	2021 IEEE INTERNATIONAL CONFERENCE ON ACOUSTICS, SPEECH AND SIGNAL PROCESSING (ICASSP 2021)	2021	10.1109/ICASSP39728.2021.9414083
no								Behavioral and electroencephalographic analysis of seizures induced by intrahippocampal injection of granulitoxin, a neurotoxic peptide from the sea anemone Bunodosoma granulifera	Santana, ANC; Trindade, EM; Cunha, RB; Sousa, MV; Cavalheiro, EA; Carvalho, KM	BRAZILIAN JOURNAL OF MEDICAL AND BIOLOGICAL RESEARCH	2001	10.1590/S0100-879X2001000600016	11378671
no								CONVULSANT ACTION OF ANTIHISTAMINES IN MONKEYS	CHUSID, JG; KOPELOFF, LM; KOPELOFF, N	JOURNAL OF APPLIED PHYSIOLOGY	1956	10.1152/jappl.1956.9.2.271	13376441
no								A Chronically Implantable Neural Coprocessor for Investigating the Treatment of Neurological Disorders	Stanslaski, Scott; Herron, Jeffrey; Chouinard, Tom; Bourget, Duane; Isaacson, Ben; Kremen, Vaclav; Opri, Enrico; Drew, William; Brinkmann, Benjamin H.; Gunduz, Aysegul; Adamski, Tom; Worrell, Gregory A.; Denison, Timothy	IEEE TRANSACTIONS ON BIOMEDICAL CIRCUITS AND SYSTEMS	2018	10.1109/TBCAS.2018.2880148	30418885
no								Antioxidant properties of the cerebrospinal fluid in neurodegenerative diseases	Kolmakova, T. S.; Smirnova, O. B.; Belyakova, E. I.	NEUROCHEMICAL JOURNAL	2010	10.1134/S1819712410010083
no								Outcomes from homeopathic prescribing in veterinary practice: a prospective, research-targeted, pilot study	Mathie, R. T.; Hansen, L.; Elliott, M. F.; Hoare, J.	HOMEOPATHY	2007	10.1016/j.homp.2006.10.002	17227745
no								Automated detection of the preseizure state in EEG signal using neural networks	Sudalaimani, C.; Sivakumaran, N.; Elizabeth, Thomas T.; Rominus, Valsalam S.	BIOCYBERNETICS AND BIOMEDICAL ENGINEERING	2019	10.1016/j.bbe.2018.11.007
no								?2 adrenoceptors are involved in the regulation of the gripping-induced immobility episodes in taiep rats	Eguibar, Jose R.; Cortes, Ma. Del Carmen; Valencia, Jaime; Arias-Montano, Jose A.	SYNAPSE	2006	10.1002/syn.20305	16838363
no								Prediction and detection of human epileptic seizures based on SIFT-MS chemometric data	Catala, Amelie; Levasseur-Garcia, Cecile; Pages, Marielle; Schaff, Jean-Luc; Till, Ugo; Pasetto, Leticia Vitola; Hausberger, Martine; Cousillas, Hugo; Violleau, Frederic; Grandgeorge, Marine	SCIENTIFIC REPORTS	2020	10.1038/s41598-020-75478-8	33110127
no								The Spontaneous Incidence of Neurological Clinical Signs in Preclinical Species Using Cage-side Observations or High-definition Video Monitoring: A Retrospective Analysis	Orciani, Chiara; Ballesteros, Cristina; Troncy, Eric; Berthome, Clemence; Bujold, Kim; Bennamoune, Nehla; Sparapani, Samantha; Pugsley, Michael K.; Paquette, Dominique; Boulay, Emmanuel; Authier, Simon	INTERNATIONAL JOURNAL OF TOXICOLOGY	2024	10.1177/10915818231218984	38063479
no								CNS pharmacology of NKCC1 inhibitors*	Loescher, Wolfgang; Kaila, Kai	NEUROPHARMACOLOGY	2022	10.1016/j.neuropharm.2021.108910	34883135
no								A sparse multiscale nonlinear autoregressive model for seizure prediction	Yu, Pen-g; Liu, Charles Y.; Heck, Christianne N.; Berger, Theodore W.; Song, Dong	JOURNAL OF NEURAL ENGINEERING	2021	10.1088/1741-2552/abdd43	33470981
no								Relationship between meteorological factors and epileptic fits in a Jack Russell Terrier	Czeibert Kalman; Pinter Adam; Ivady Anett; Samu Krisztian	MAGYAR ALLATORVOSOK LAPJA	2014
no								Delineation of the Feline Hippocampal Formation: A Comparison of Magnetic Resonance Images With Anatomic Slices	Gruber, Isabella; Kneissl, Sibylle; Probst, Alexander; Pakozdy, Akos	FRONTIERS IN VETERINARY SCIENCE	2019	10.3389/fvets.2019.00358	31781578
no								Coherence analysis between Heart and Brain of healthy and unhealthy subjects	Rajesh, Polepogu; Umamaheswari, Kunduru	PROCEEDINGS OF 2017 11TH INTERNATIONAL CONFERENCE ON INTELLIGENT SYSTEMS AND CONTROL (ISCO 2017)	2017
no								VAGAL-STIMULATION REDUCES THE SEVERITY OF MAXIMAL ELECTROSHOCK SEIZURES IN INTACT RATS - USE OF A CUFF ELECTRODE FOR STIMULATING AND RECORDING	WOODBURY, JW; WOODBURY, DM	PACE-PACING AND CLINICAL ELECTROPHYSIOLOGY	1991	10.1111/j.1540-8159.1991.tb04053.x	1705342
no								Failure of therapeutic coma and ketamine for therapy of human rabies	Hemachudha, Thiravat; Sunsaneewitayakul, Buncha; Desudchit, Tayard; Suankratay, Chusana; Sittipunt, Chanchai; Wacharapluesadee, Supaporn; Khawplod, Pkamatz; Wilde, Henry; Jackson, Alan C.	JOURNAL OF NEUROVIROLOGY	2006	10.1080/13550280600902295	17065135
no								Taeniasis/cysticercosis in Papua (Irian Jaya), Indonesia	Margono, SS; Wandra, T; Swasono, MF; Murni, S; Craig, PS; Ito, A	PARASITOLOGY INTERNATIONAL	2006	10.1016/j.parint.2005.11.051	16376603
no								Serotonergic-Postsynaptic Receptors Modulate Gripping-Induced Immobility Episodes in Male Taiep Rats	Eguibar, Jose R.; Cortes, M. C.; Ita, M. L.	SYNAPSE	2009	10.1002/syn.20655	19484723
no								Magnolia officinalis reduces the long-term effects of the status epilepticus induced by kainic acid in immature rats	Vega-Garcia, A.; Santana-Gomez, C. E.; Rocha, L.; Magdaleno-Madrigal, V. M.; Morales-Otal, A.; Buzoianu-Anguiano, V; Feria-Romero, I; Orozco-Suarez, S.	BRAIN RESEARCH BULLETIN	2019	10.1016/j.brainresbull.2019.04.003	30978383
no								Arachnoid cyst in cerebellar pontine area of a cat - Diagnosis by magnetic resonance imaging	Milner, RJ; Engela, J; Kirberger, RM	VETERINARY RADIOLOGY & ULTRASOUND	1996	10.1111/j.1740-8261.1996.tb00809.x
no								Comprehensive cross-disorder analyses of CNTNAP2 suggest it is unlikely to be a primary risk gene for psychiatric disorders	Toma, Claudio; Pierce, Kerrie D.; Shaw, Alex D.; Heath, Anna; Mitchell, Philip B.; Schofield, Peter R.; Fullerton, Janice M.	PLOS GENETICS	2018	10.1371/journal.pgen.1007535	30586385
no								Anticonvulsive and free radical scavenging activities of vanillyl alcohol in ferric chloride-induced epileptic seizures in Sprague-Dawley rats	Hsieh, CL; Chang, CH; Chiang, SY; Li, TC; Tang, NY; Pon, CZ; Hsieh, CT; Lin, JG	LIFE SCIENCES	2000	10.1016/S0024-3205(00)00706-2	10954052
no								CLN2 Disease (Classic Late Infantile Neuronal Ceroid Lipofuscinosis)	Kohlschuetter, Alfried; Schulz, Angela	PEDIATRIC ENDOCRINOLOGY REVIEWS PER	2016		27491216
no								Ethnobotanical uses and phytochemical, biological, and toxicological profiles of Datura metel L.: A review	Islam, Tawhida; Ara, Iffat; Islam, Tariqul; Sah, Pankaj Kumar; de Almeida, Ray Silva; Matias, Edinardo Fagner Ferreira; Ramalho, Cicero Lucas Gomes; Coutinho, Henrique Douglas M.; Islam, Muhammad Torequl	CURRENT RESEARCH IN TOXICOLOGY	2023	10.1016/j.crtox.2023.100106	37228329
no								Audiogenic reflex seizures in cats	Lowrie, Mark; Bessant, Claire; Harvey, Robert J.; Sparkes, Andrew; Garosi, Laurent	JOURNAL OF FELINE MEDICINE AND SURGERY	2016	10.1177/1098612X15582080	25916687
no								ANIMALS-ASSISTED THERAPY: A BRIEF REVIEW	Pennacchio, Stefano; Tripi, Gabriele; Salerno, Margherita; Russo, Daniel A.; Lavano, Serena Marianna; Cerroni, Francesco; Marotta, Rosa; Romano, Palmira; Gallai, Beatrice; Giugliano, Pasquale; Murabito, Paolo; Sorrentino, Michele; Magliulo, Rosaria Martina; D'oro, Lucrezia; Di Folco, Annabella; Testa, Davide; Marsala, Gabriella; Geraci, Diego; Chisari, Mario Giuseppe; Picciocchi, Elisabetta; Lava…	ACTA MEDICA MEDITERRANEA	2018	10.19193/0393-6384_2018_4s_323
no								The role of cannabinoids in pain modulation in companion animals	Miranda-Cortes, Agatha; Mota-Rojas, Daniel; Crosignani-Outeda, Nadia; Casas-Alvarado, Alejandro; Martinez-Burnes, Julio; Olmos-Hernandez, Adriana; Mora-Medina, Patricia; Verduzco-Mendoza, Antonio; Hernandez-Avalos, Ismael	FRONTIERS IN VETERINARY SCIENCE	2023	10.3389/fvets.2022.1050884	36686189
no								NEUROPATHOLOGY AND NEUROPHYSIOLOGY OF VIGABATRIN	ZAHNER, B; STEFAN, H	AKTUELLE NEUROLOGIE	1992	10.1055/s-2007-1018071
no								Activation procedures in the electroencephalograms of healthy and epileptic cats under propofol anaesthesia	Brauer, C.; Kaestner, S. B. R.; Kulka, A. M.; Tipold, A.	VETERINARY RECORD	2012	10.1136/vr.100113	22447460
no								Transient hyperammonaemia following epileptic seizures in cats	Nilsson, Charlotta H.; Svensson, Mikael B. T.; Save, Susanne J. M.; Van Meervenne, Sofie A. E.	JOURNAL OF FELINE MEDICINE AND SURGERY	2021	10.1177/1098612X20962747	33034248
no								The effects of continuous and single-dose radiation on choline uptake in organotypic tissue slice cultures of rabbit hippocampus	Savas, A; Warnke, PC; Ginap, T; Feuerstein, TJ; Ostertag, CB	NEUROLOGICAL RESEARCH	2001	10.1179/016164101101199018	11547941
no								The structural requirements for the design of antiepileptic-glycine derivatives	Sussan, S; Dagan, A; Blotnik, S; Bialer, M	EPILEPSY RESEARCH	1999	10.1016/S0920-1211(98)00115-6	10210036
no								Neuropeptide Y delays hippocampal kindling in the rat	Reibel, S; Benmaamar, R; L�, BT; Larmet, Y; Kalra, SP; Marescaux, C; Depaulis, A	HIPPOCAMPUS	2003	10.1002/hipo.10110	12921346
no								Synthesis and Evaluation of Anticonvulsant Activity of Some Schiff Bases of 7-Amino-1,3-dihydro-2H-1,4-benzodiazepin-2-one	Nilkanth, Pankaj R.; Ghorai, Sujit K.; Sathiyanarayanan, Arulmozhi; Dhawale, Kiran; Ahamad, Tansir; Gawande, Manoj B.; Shelke, Sharad N.	CHEMISTRY & BIODIVERSITY	2020	10.1002/cbdv.202000342	32597554
no								Valproic acid is not a substrate for P-glycoprotein or multidrug resistance proteins 1 and 2 in a number of in vitro and in vivo transport assays	Baltes, Steffen; Fedrowitz, Maren; Tortos, Carlos Luna; Potschka, Heidrun; Loescher, Wolfgang	JOURNAL OF PHARMACOLOGY AND EXPERIMENTAL THERAPEUTICS	2007	10.1124/jpet.106.102491	17043155
no								Diagnostic evaluation of the patient with seizures	Volk, Holger A.	IN PRACTICE	2014	10.1136/inp.g5099
no								Implications of retinal effects observed in chronic toxicity studies on the clinical development of a CNS-active drug candidate	Eichenbaum, G.; Zhou, J.; Kelley, M. F.; Roosen, W.; Costa-Giomi, P.; Louden, C.; Di Prospero, N. A.; Pandina, G.; Singh, J. B.; Ford, L.; Moyer, J. A.; Nork, T. M.; Hoeve, J. N. Ver; Aguirre, G. D.	REGULATORY TOXICOLOGY AND PHARMACOLOGY	2014	10.1016/j.yrtph.2014.03.005	24680767
no								Pathogenesis of cerebral toxocariasis and neurodegenerative diseases	Fan, Chia-Kwung	TOXOCARA AND TOXOCARIASIS	2020	10.1016/bs.apar.2020.01.008	32381200
no								The significance of cerebral toxocariasis: a model system for exploring the link between brain involvement, behaviour and the immune response	Holland, Celia V.; Hamilton, Clare M.	JOURNAL OF EXPERIMENTAL BIOLOGY	2013	10.1242/jeb.074120	23225870
no								In vitro concentration dependent transport of phenytoin and phenobarbital, but not ethosuximide, by human P-glycoprotein	Zhang, Chunbo; Kwan, Patrick; Zuo, Zhong; Baum, Larry	LIFE SCIENCES	2010	10.1016/j.lfs.2010.04.008	20417647
no								KAINIC ACID-INDUCED SEIZURES - DOSE-RELATIONSHIP OF BEHAVIORAL, NEUROCHEMICAL AND HISTOPATHOLOGICAL CHANGES	SPERK, G; LASSMANN, H; BARAN, H; SEITELBERGER, F; HORNYKIEWICZ, O	BRAIN RESEARCH	1985	10.1016/0006-8993(85)90159-3	4027598
no								Distribution and predictive factors of seizure types in 104 cases	Lacombe, V. A.; Mayes, M.; Mosseri, S.; Reed, S. M.; Ou, T. H.	EQUINE VETERINARY JOURNAL	2014	10.1111/evj.12149	23888910
no								Encephalitozoon cuniculi Genotype I as a Causative Agent of Brain Abscess in an Immunocompetent Patient	Ditrich, Oleg; Chrdle, Ales; Sak, Bohumil; Chmelik, Vaclav; Kubale, Jiri; Dykova, Iva; Kvac, Martin	JOURNAL OF CLINICAL MICROBIOLOGY	2011	10.1128/JCM.00620-11	21593268
no								Changing Times for CLN2 Disease: The Era of Enzyme Replacement Therapy	Specchio, Nicola; Pietrafusa, Nicola; Trivisano, Marina	THERAPEUTICS AND CLINICAL RISK MANAGEMENT	2020	10.2147/TCRM.S241048	32280231
no								Domoic acid preconditioning and seizure induction in young and aged rats	Hesp, Blair R.; Clarkson, Andrew N.; Sawant, Punam M.; Kerr, D. Steven	EPILEPSY RESEARCH	2007	10.1016/j.eplepsyres.2007.07.003	17716870
no								Pharmacokinetics and muscle histopathology of intramuscular valproate	Gallo, BV; Slater, JD; Toledo, C; DeToledo, J; Ramsay, RE	EPILEPSY RESEARCH	1997	10.1016/S0920-1211(97)00027-2	9255595
no								Neurological presentations caused by Rickettsia felis infection	Ye, Gongjie; Yang, Lei; Xu, Li; Pan, Zhentao; Dong, Zhouzhou	BRITISH JOURNAL OF HOSPITAL MEDICINE	2021	10.12968/hmed.2021.0212	34191568
no								ANESTHESIA .55. THE PHARMACOLOGIC RESPONSE TO HEXAFLUORODIETHYL ETHER	KRANTZ, JC; TRUITT, EB; LING, ASC; SPEERS, L	JOURNAL OF PHARMACOLOGY AND EXPERIMENTAL THERAPEUTICS	1957		13481858
no								Use of propofol to manage seizure activity after surgical treatment of portosystemic shunts	Heldmann, E; Holt, DE; Brockman, DJ; Brown, DC; Perkowski, SZ	JOURNAL OF SMALL ANIMAL PRACTICE	1999	10.1111/j.1748-5827.1999.tb03029.x	10664958
no								Editorial: Animal models for basic and applied research in neuroscience	Metwally, Elsayed; Hussain, Tarique; Ahmed, Mahmoud F.	FRONTIERS IN VETERINARY SCIENCE	2024	10.3389/fvets.2023.1356032	38249553
no								Prevalence of seizures in cats after head trauma	Grohmann, Kristina S.; Schmidt, Martin J.; Moritz, Andreas; Kramer, Martin	JAVMA-JOURNAL OF THE AMERICAN VETERINARY MEDICAL ASSOCIATION	2012	10.2460/javma.241.11.1467	23176238
no								DIFFERENTIAL-EFFECTS OF NALOXONE ON POSTICTAL DEPRESSION	VELISEK, L; MARES, P	EPILEPSY RESEARCH	1992	10.1016/0920-1211(92)90089-C	1526227
no								Low-dose vigabatrin (gamma-vinyl GABA)-induced damage in the immature rat brain	Sidhu, RS; DelBigio, MR; Tuor, UI; Seshia, SS	EXPERIMENTAL NEUROLOGY	1997	10.1006/exnr.1997.6412	9168839
no								Antiepileptic effects of NPY on pentylenetetrazole seizures	Woldbye, DPD	REGULATORY PEPTIDES	1998	10.1016/S0167-0115(98)00079-2	9802420
no								Animal use in detection of disease within pediatric populations	Patel, Khusbu; Olson, Megan	CURRENT PROBLEMS IN PEDIATRIC AND ADOLESCENT HEALTH CARE	2023	10.1016/j.cppeds.2023.101477	38042634
no								EPILEPTOGENIC ACTIVITY OF 2 PEPTIDES DERIVED FROM DIAZEPAM BINDING INHIBITOR AFTER INTRAHIPPOCAMPAL INJECTION IN RATS	VEZZANI, A; SERAFINI, R; STASI, MA; SAMANIN, R; FERRARESE, C	EPILEPSIA	1991	10.1111/j.1528-1157.1991.tb04698.x	1655399
no								Species Differences of P2X4 Receptor Modulators	Nagel, Jessica; Bous, Christiane; Abdelrahman, Aliaa; Schiedel, Anke C.; Mueller, Christa E.	ACS PHARMACOLOGY & TRANSLATIONAL SCIENCE	2025	10.1021/acsptsci.4c00688	40370986
no								Neurological diseases of the Cavalier King Charles spaniel	Rusbridge, C	JOURNAL OF SMALL ANIMAL PRACTICE	2005	10.1111/j.1748-5827.2005.tb00319.x	15971896
no								Labrador retrievers and SUDEP: A simple theory that may have important applications	Scorza, Carla A.; Cavalheiro, Esper A.; Calderazzo, Lineu; Scorza, Fulvio A.	EPILEPSY & BEHAVIOR	2014	10.1016/j.yebeh.2013.12.024	24463305
no								Pharmacokinetics and toxicity of zonisamide in cats	Hasegawa, Daisuke; Kobayashi, Masanori; Kuwabara, Takayuki; Ohmura, Tomoyuki; Fujita, Michio; Orima, Hiromitsu	JOURNAL OF FELINE MEDICINE AND SURGERY	2008	10.1016/j.jfms.2008.01.006	18372205
no								Clinical, MRI, and Histopathological Features of Hypothalamic Neuronal Hamartoma in a Young Vizsla	Bibbiani, Leonardo; Canal, Sara; Marabese, Daiana; Mandara, Maria T.; Foiani, Greta; Balducci, Federica; Bernardini, Marco	JOURNAL OF THE AMERICAN ANIMAL HOSPITAL ASSOCIATION	2021	10.5326/JAAHA-MS-7083	33450014
no								MAXIMAL DENTATE ACTIVATION IS PRODUCED BY AMYGDALA STIMULATION IN UNANESTHETIZED RATS	STRINGER, JL; WILLIAMSON, JM; LOTHMAN, EW	BRAIN RESEARCH	1991	10.1016/0006-8993(91)91588-R	2029642
no								Postictal behavior after two types of cortical epileptic afterdischarges in rats	Mikulecka, A.; Mares, P.	EPILEPSY & BEHAVIOR	2007	10.1016/j.yebeh.2006.11.015	17257900
no								On the genesis of spike-wave oscillations in a mean-field model of human thalamic and corticothalamic dynamics	Rodrigues, Serafirn; Terry, John R.; Breakspear, Michael	PHYSICS LETTERS A	2006	10.1016/j.physleta.2006.03.003
no								The frequency of Toxocara infection in mental retarded children	Kaplan, M; Kalkan, A; Hosoglu, S; Kuk, S; �zden, M; Demirdag, K; Ozdarendeli, A	MEMORIAS DO INSTITUTO OSWALDO CRUZ	2004	10.1590/S0074-02762004000200001	15250462
no								Comparison of Feline Brain Anatomy in 0.25 and 3 Tesla Magnetic Resonance Images	Przyborowska, P.; Adamiak, Z.; Holak, P.; Zhalniarovich, Y.	ANATOMIA HISTOLOGIA EMBRYOLOGIA	2017	10.1111/ahe.12254	27667783
no								Differences in the transport of the antiepileptic drugs phenytoin, levetiracetarn and carbamazepine by human and mouse P-glycoprotein	Baltes, Steffen; Gastens, Alexandra M.; Fedrowitz, Maren; Potschka, Heidrun; Kaever, Volkhard; Loescher, Wolfgang	NEUROPHARMACOLOGY	2007	10.1016/j.neuropharm.2006.07.038	17045309
no								A retrospective evaluation of phenobarbital-induced hematologic changes in 69 cats	Dohany, Anna; Guija-de-Arespacochaga, Abigail; Fux, Daniela; Silberbauer, Christina; Pakozdy, Akos	VETERINARY CLINICAL PATHOLOGY	2023	10.1111/vcp.13259	37721182
no								SEIZURE ACTIVITY AND LESIONS AFTER INTRAHIPPOCAMPAL QUINOLINIC ACID INJECTION	SCHWARCZ, R; BRUSH, GS; FOSTER, AC; FRENCH, ED	EXPERIMENTAL NEUROLOGY	1984	10.1016/0014-4886(84)90001-3	6705878
no								CHRONIC POSTNATAL PHENCYCLIDINE TREATMENT ON [H-3] (+)PENTAZOCINE BINDING IN JUVENILE RAT-BRAIN	SIRCAR, R; HE, HJ; LI, CS	DEVELOPMENTAL BRAIN RESEARCH	1995	10.1016/0165-3806(95)00093-S
no								Steroid hormones affect limbic afterdischarge thresholds and kindling rates in adult female rats	Edwards, HE; Burnham, WM; Mendonca, A; Bowlby, DA; MacLusky, NJ	BRAIN RESEARCH	1999	10.1016/S0006-8993(99)01619-4	10446326
no								Cardiogenic and non cardiogenic pulmonary edema: Pathomechanisms and causes	Glaus, T. M.; Schellenberg, S.; Lang, J.	SCHWEIZER ARCHIV FUR TIERHEILKUNDE	2010	10.1024/0036-7281/a000073	20582896
no								Human Toxocara infection of the central nervous system and neurological disorders: a case-control study	Magnaval, JF; Galindo, V; Glickman, LT; Clanet, M	PARASITOLOGY	1997	10.1017/S0031182097001558	9368905
no								Cortical epileptogenesis and David Ferrier	Eadie, Mervyn	JOURNAL OF THE HISTORY OF THE NEUROSCIENCES	2018	10.1080/0964704X.2017.1404716	29293067
no								The glutamate receptor/NO/cyclic GMP pathway in the hippocampus of freely moving rats: Modulation by cyclothiazide, interaction with GABA and the behavioural consequences	Fedele, E; Conti, A; Raiteri, M	NEUROPHARMACOLOGY	1997	10.1016/S0028-3908(97)00112-3	9423927
no								Cataplexy and monoamine oxidase deficiency in Norrie disease	Vossler, DG; Wyler, AR; Wilkus, RJ; GardnerWalker, G; Vlcek, BW	NEUROLOGY	1996	10.1212/WNL.46.5.1258	8628463
no								Decoding the Gut Microbiome in Companion Animals: Impacts and Innovations	Shah, Harsh; Trivedi, Mithil; Gurjar, Tejas; Sahoo, Dipak Kumar; Jergens, Albert E.; Yadav, Virendra Kumar; Patel, Ashish; Pandya, Parth	MICROORGANISMS	2024	10.3390/microorganisms12091831	39338505
no								Cannabis sativa in veterinary medicine: Foundations and therapeutic applications	Pinto, Karla; Requicha, Joao F.	CANADIAN VETERINARY JOURNAL-REVUE VETERINAIRE CANADIENNE	2024
no								Pharmacokinetic analysis and anticonvulsant activity of glycine and glycinamide derivatives	Sussan, S; Dagan, A; Bialer, M	EPILEPSY RESEARCH	1999	10.1016/S0920-1211(98)00076-X	10022362
no								Nonconvulsive Seizures Result in Behavioral but Not Electrophysiological Changes in Developing Rats	Kubova, Hana; Mikulecka, Anna; Haugvicova, Renata; Langmeier, Milos; Mares, Pavel	EPILEPSY & BEHAVIOR	2001	10.1006/ebeh.2001.0243	12609286
no								Enzyme Replacement Therapy in CLN2-Associated Retinopathy	Priglinger, Claudia; Courage, Carolina; Maier, Esther M.	KLINISCHE MONATSBLATTER FUR AUGENHEILKUNDE	2025	10.1055/a-2528-7886	40127655
no								CHEMICAL KINDLING WITH MET-ENKEPHALIN AND TRANSFER BETWEEN CHEMICAL AND ELECTRICAL KINDLING	TANAKA, T; TAKESHITA, H; KAWAHARA, R; HAZAMA, H	EPILEPSY RESEARCH	1989	10.1016/0920-1211(89)90026-0	2543558
no								Electroencephalographic recording during transcranial magnetic stimulation in humans and animals	Ives, John R.; Rotenberg, Alexander; Poma, Roberto; Thut, Gregor; Pascual-Leone, Alvaro	CLINICAL NEUROPHYSIOLOGY	2006	10.1016/j.clinph.2006.04.010	16793336
no								Reprint of: Nonclinical species sensitivity to convulsions: An IQ DruSafe consortium working group initiative	DaSilva, Jamie K.; Breidenbach, Laura; Deats, Tracy; Li, Dingzhou; Treinen, Kimberly; Dinklo, Theo; Kervyn, Sophie; Teuns, Greet; Traebert, Martin; Hempel, Katja	JOURNAL OF PHARMACOLOGICAL AND TOXICOLOGICAL METHODS	2020	10.1016/j.vascn.2020.106919	33011055
no								Characterization of the spontaneous and gripping-induced immobility episodes on taiep rats	Cort�s, MD; Gavito, B; Ita, ML; Valencia, J; Eguibar, JR	SYNAPSE-STRUCTURE FUNCTION CONNECTIVITY	2005	10.1002/syn.20188	16088950
no								Nonclinical species sensitivity to convulsions: An IQ DruSafe consortium working group initiative	DaSilva, Jamie K.; Breidenbach, Laura; Deats, Tracy; Li, Dingzhou; Treinen, Kimberley; Dinklo, Theo; Kervyn, Sophie; Teuns, Greet; Traebert, Martin; Hempel, Katja	JOURNAL OF PHARMACOLOGICAL AND TOXICOLOGICAL METHODS	2020	10.1016/j.vascn.2020.106683	32105757
no								KAINIC ACID-INDUCED SEIZURES - POTENTIATION BY ALPHA-METHYL-P-TYROSINE	BARAN, H; HORTNAGL, H; HORNYKIEWICZ, O	BRAIN RESEARCH	1989	10.1016/0006-8993(89)90219-9	2765930
no								Neurogenic urinary retention in cats following severe cluster seizures	Balducci, Federica; De Risio, Luisa; Shea, Anita; Canal, Sara; Stabile, Fabio; Bernardini, Marco	JOURNAL OF FELINE MEDICINE AND SURGERY	2017	10.1177/1098612X15602739	26337374
no								Clonazepam disposition in pediatric patients	Walson, PD; Edge, JH	THERAPEUTIC DRUG MONITORING	1996	10.1097/00007691-199602000-00001	8848810
no								Hydatid brain cyst: A delayed diagnosis in a rural setting during COVID-19	Opperman, C. J.; Enslin, J. M. N.; Nuttall, J.; Brink, A. J.; da Fonseca, S. P.; Tootla, H. D.	SAMJ SOUTH AFRICAN MEDICAL JOURNAL	2021	10.7196/SAMJ.2021.v111i11.16043	34949267
no								Adeno-associated virus-mediated expression and constitutive secretion of NPY or NPY13-36 suppresses seizure activity in vivo	Foti, S.; Haberman, R. P.; Samulski, R. J.; McCown, T. J.	GENE THERAPY	2007	10.1038/sj.gt.3303013	17713567
no								Mechanisms of action of vagus nerve stimulation (VNS)	George, MS; Nahas, Z; Bohning, DE; Mu, QW; Kozel, FA; Borckhardt, J; Denslow, S	CLINICAL NEUROSCIENCE RESEARCH	2004	10.1016/j.cnr.2004.06.006
no								Causes and diagnostics of fainting	Paslawska, U; Zysko, D; Gajek, J; Noszczyk-Nowak, A; Nicpon, J	MEDYCYNA WETERYNARYJNA-VETERINARY MEDICINE-SCIENCE AND PRACTICE	2005
no								Choosing the right drug 2. Anticonvulsants used for second-line therapy, other anticonvulsants and alternative therapies	Rusbridge, Clare	IN PRACTICE	2013	10.1136/inp.f2015
no								Metabolism of two new antiepileptic drugs and their principal metabolites S(+)- and R(-)-10,11-dihydro-10-hydroxy carbamazepine	Hainzl, D; Parada, A; Soares-da-Silva, P	EPILEPSY RESEARCH	2001	10.1016/S0920-1211(01)00231-5	11325575
no								A Systematic Approach to Dissection of the Equine Brain-Evaluation of a Species-Adapted Protocol for Beginners and Experts	Bitschi, Maya-Lena; Bago, Zoltan; Rosati, Marco; Reese, Sven; Goehring, Lutz S.; Matiasek, Kaspar	FRONTIERS IN NEUROANATOMY	2020	10.3389/fnana.2020.614929	33390909
no								A DOUBLE-BLIND CROSSOVER STUDY OF CINROMIDE VERSUS PLACEBO IN EPILEPTIC OUTPATIENTS WITH PARTIAL SEIZURES	SPILKER, B; BRUNI, J; JONES, M; UPTON, A; CATO, A; CLOUTIER, G	EPILEPSIA	1983	10.1111/j.1528-1157.1983.tb04909.x	6409599
no								Pharmacokinetics of Intravenous and Oral Phenobarbital Sodium in Healthy Goats	Yates, Liana M.; Aleman, Monica; Knych, Heather K.; Knipe, Marguerite F.; Crowe, Chelsea M.; Chigerwe, Munashe	FRONTIERS IN VETERINARY SCIENCE	2020	10.3389/fvets.2020.00086	32154280
no								New technique for vagal nerve stimulation	Goldberger, JJ; Kadish, AH; Johnson, D; Qi, XS	JOURNAL OF NEUROSCIENCE METHODS	1999	10.1016/S0165-0270(99)00085-0	10522829
no								Neuropeptide Y: emerging evidence for a functional role in Seizure modulation	Vezzani, A; Sperk, G; Colmers, WF	TRENDS IN NEUROSCIENCES	1999	10.1016/S0166-2236(98)01284-3	10088996
no								F463L increases the potential of dofetilide on human ether-a-go-go-related gene (hERG) channels	Cheng, Gong; Wu, Jine; Han, Wenqi; Sun, Chaofeng	MICROSCOPY RESEARCH AND TECHNIQUE	2018	10.1002/jemt.23021	29573040
no								Use of positron emission tomography in medicine and veterinary medicine	Lojszczyk, Anna; Debiak, Piotr; Jarzabek-Bielecka, Grazyna; Kedzia, Witold; Mizgier, Malgorzata	MEDYCYNA WETERYNARYJNA-VETERINARY MEDICINE-SCIENCE AND PRACTICE	2020	10.21521/mw.6388
no								Magnetic resonance imaging of feline hippocampal necrosis	Schmied, Oliver; Scharf, Gernot; Hilbe, Monika; Michal, Ulrike; Tomsa, Kamil; Steffen, Frank	VETERINARY RADIOLOGY & ULTRASOUND	2008	10.1111/j.1740-8261.2008.00377.x	18720764
no								Behavioural effects of a subconvulsive dose of kainic acid in rats	Mikuleck�, A; Hlin�k, Z; Mares, P	BEHAVIOURAL BRAIN RESEARCH	1999	10.1016/S0166-4328(98)00113-2	10342396
no								A combo-strategy to improve brain delivery of antiepileptic drugs: Focus on BCRP and intranasal administration	Goncalves, Joana; Silva, Soraia; Gouveia, Filipa; Bicker, Joana; Falcao, Amilcar; Alves, Gilberto; Fortuna, Ana	INTERNATIONAL JOURNAL OF PHARMACEUTICS	2021	10.1016/j.ijpharm.2020.120161	33307160
no								Differential suppression of seizures via Y2 and Y5 neuropeptide Y receptors	Woldbye, DPD; Nanobashvili, A; Sorensen, AT; Husum, H; Bolwig, TG; Sorensen, G; Ernfors, P; Kokaia, M	NEUROBIOLOGY OF DISEASE	2005	10.1016/j.nbd.2005.05.010	15979311
no								INJECTIONS OF PICROTOXIN AND BICUCULLINE INTO THE AMYGDALOID COMPLEX OF THE RAT - AN ELECTROENCEPHALOGRAPHIC, BEHAVIORAL AND MORPHOLOGICAL ANALYSIS	TURSKI, WA; CAVALHEIRO, EA; CALDERAZZOFILHO, LS; KLEINROK, Z; CZUCZWAR, SJ; TURSKI, L	NEUROSCIENCE	1985	10.1016/0306-4522(85)90162-9	3974884
no								ACUTE WATER-INTOXICATION FROM COMPULSIVE WATER-DRINKING	BEWLEY, TH	BMJ-BRITISH MEDICAL JOURNAL	1964	10.1136/bmj.2.5413.864	14185641
no								Anticonvulsive and free radical scavenging activities of Gastrodia elata Bl. in kainic acid-treated rats	Hsieh, CL; Chiang, SY; Cheng, KS; Lin, YH; Tang, NY; Lee, CJ; Pon, CZ; Hsieh, CT	AMERICAN JOURNAL OF CHINESE MEDICINE	2001	10.1142/S0192415X01000356	11527075
no								The genetics of sleep disorders	Taheri, S; Mignot, E	LANCET NEUROLOGY	2002	10.1016/S1474-4422(02)00103-5	12849457
no								CLONIDINE, BUT NOT RITANSERIN, SUPPRESSES KAINIC ACID-INDUCED AUTOMATISMS IN DEVELOPING RATS	VELISEK, L; BOHACENKOVA, L; CAPKOVA, M; MARES, P	PHYSIOLOGY & BEHAVIOR	1994	10.1016/0031-9384(94)90074-4	8022908
no								Comparative studies of water permeability of red blood cells from humans and over 30 animal species: an overview of 20 years of collaboration with Philip Kuchel	Benga, Gheorghe	EUROPEAN BIOPHYSICS JOURNAL WITH BIOPHYSICS LETTERS	2013	10.1007/s00249-012-0868-7	23104624
no								Current and Emerging Treatment Strategies for Neuronal Ceroid Lipofuscinoses	Kohlschuetter, Alfried; Schulz, Angela; Bartsch, Udo; Storch, Stephan	CNS DRUGS	2019	10.1007/s40263-019-00620-8	30877620
no								Vagus nerve stimulation: A new approach to reduce heart failure	Klein, Helmut U.; De Ferrari, Gaetano M.	CARDIOLOGY JOURNAL	2010		21154273
no								Development and Validation of an LC-MS/MS Method for Quantifying Gabapentin in Plasma: Application to a Pharmacokinetic Study in Cats	Zhao, Feifei; Lin, Changcheng; Wu, Yunying; Luo, Xinyue; Han, Ning; Xiong, Wenguang; Zeng, Zhenling	ANIMALS	2025	10.3390/ani15070950	40218342
no								CEREBRAL LACTATE TURNOVER AFTER ELECTROSHOCK - INVIVO MEASUREMENTS BY H-1/C-13 MAGNETIC-RESONANCE SPECTROSCOPY	PETROFF, OAC; NOVOTNY, EJ; AVISON, M; ROTHMAN, DL; ALGER, JR; OGINO, T; SHULMAN, GI; PRICHARD, JW	JOURNAL OF CEREBRAL BLOOD FLOW AND METABOLISM	1992	10.1038/jcbfm.1992.139	1400641
no								The molecular genetic basis of the neuronal ceroid lipofuscinoses	Gardiner, RM	NEUROLOGICAL SCIENCES	2000	10.1007/s100720070035	11073223
no								ACTION OF ANTIEPILEPTIC DRUGS AGAINST KAINIC ACID-INDUCED SEIZURES AND AUTOMATISMS DURING ONTOGENY IN RATS	VELISEK, L; KUBOVA, H; VELISKOVA, J; MARES, P; ORTOVA, M	EPILEPSIA	1992	10.1111/j.1528-1157.1992.tb01748.x	1464281
no								Src in synaptic transmission and plasticity	Kalia, LV; Gingrich, JR; Salter, MW	ONCOGENE	2004	10.1038/sj.onc.1208158	15489918
no								Progress in gene and cell therapies for the neuronal ceroid lipofuscinoses	Donsante, Anthony; Boulis, Nicholas M.	EXPERT OPINION ON BIOLOGICAL THERAPY	2018	10.1080/14712598.2018.1492544	29936867
no								Prospective crossover clinical trial comparing transdermal with oral phenobarbital administration in epileptic cats	Heller, Heidi L. Barnes; Trepanier, Lauren A.; Robertson, Michelle; Mei, Chaoqun	JOURNAL OF FELINE MEDICINE AND SURGERY	2019	10.1177/1098612X18823577	30688552
no								Chronic Vagal Stimulation in Patients with Congestive Heart Failure	De Ferrari, Gaetano M.; Sanzo, Antonio; Schwartz, Peter J.	2009 ANNUAL INTERNATIONAL CONFERENCE OF THE IEEE ENGINEERING IN MEDICINE AND BIOLOGY SOCIETY, VOLS 1-20	2009	10.1109/IEMBS.2009.5334414	19964772
no								EFFECT OF PRENATAL METHAMPHETAMINE EXPOSURE AND CHALLENGE DOSE OF THE SAME DRUG IN ADULTHOOD ON EPILEPTIFORM ACTIVITY INDUCED BY ELECTRICAL STIMULATION IN FEMALE RATS	Matejovska, I.; Bernaskova, K.; Slamberova, R.	NEUROSCIENCE	2014	10.1016/j.neuroscience.2013.10.069	24215975
no								Intravascular parasympathetic cardiac nerve stimulation prevents ventricular arrhythmias during acute myocardial ischemia	Inagaki, M.; Kawada, T.; Lie, M.; Zheng, C.; Sunagawa, K.; Sugimachi, M.	2005 27TH ANNUAL INTERNATIONAL CONFERENCE OF THE IEEE ENGINEERING IN MEDICINE AND BIOLOGY SOCIETY, VOLS 1-7	2005	10.1109/IEMBS.2005.1616136	17281905
no								Tonic glutamate in CA1 of aging rats correlates with phasic glutamate dysregulation during seizure	Stephens, Michelle L.; Williamson, Anne; Deel, Megan E.; Bensalem-Owen, Meriem; Davis, Verda A.; Slevin, John; Pomerleau, Francois; Huettl, Peter; Gerhardt, Greg A.	EPILEPSIA	2014	10.1111/epi.12797	25266171
no								INFLUENCE OF ZNCL2 PRETREATMENT ON BEHAVIORAL AND HISTOLOGICAL RESPONSES TO KAINIC ACID IN RATS	NAVE, JM; CONNOR, JD	BRAIN RESEARCH	1993	10.1016/0006-8993(93)90381-V	8457857
no								Neonatal posterior cerebral artery stroke: clinical presentation, MRI findings, and outcome	Van der Aa, Niek E.; Dudink, Jeroen; Benders, Manon J. N. L.; Govaert, Paul; Van Straaten, Henrica L. M.; Porro, Giorgio L.; Groenendaal, Floris; De Vries, Linda S.	DEVELOPMENTAL MEDICINE AND CHILD NEUROLOGY	2013	10.1111/dmcn.12055	23336217
no								Cerebral Toxocariasis: Silent Progression to Neurodegenerative Disorders?	Fan, Chia-Kwung; Holland, Celia V.; Loxton, Karen; Barghouth, Ursula	CLINICAL MICROBIOLOGY REVIEWS	2015	10.1128/CMR.00106-14	26062575
no								CHANGES IN THE CONCENTRATION OF SERUM ALPHA-1-ACID GLYCOPROTEIN IN EPILEPTIC PATIENTS	MORITA, K; YAMAJI, A	EUROPEAN JOURNAL OF CLINICAL PHARMACOLOGY	1994		8039532
no								Nitric oxide involvement in seizures elicited by pentylentetrazol and sex dependence	�z�m, G; Akg�n-Dar, K; Bah�ekapili, N; Diler, AS; Ziylan, YZ	INTERNATIONAL JOURNAL OF NEUROSCIENCE	2005	10.1080/00207450590957782	16223697
no								Acute Effect of Vagus Nerve Stimulation Parameters on Cardiac Chronotropic, Inotropic and Dromotropic Responses	Ojeda, David; Le Rolle, Virginie; Romero-Ugalde, Hector M.; Gallet, Clement; Bonnet, Jean-Luc; Henry, Christine; Bel, Alain; Mabo, Philippe; Carrault, Guy; Hernandez, Alfredo I.	13TH INTERNATIONAL CONFERENCE ON MEDICAL INFORMATION PROCESSING AND ANALYSIS	2017	10.1117/12.2286760
no								Motor alterations and neuronal damage induced by interacerebral administration of ruthenium red - Effect of NMDA receptor antagonists and other anticonvulsant drugs	Belmar, E; GarciaUgalde, G; Tapia, R	MOLECULAR AND CHEMICAL NEUROPATHOLOGY	1995	10.1007/BF02815144	8748930
no								Vagus nerve stimulation: from pre-clinical to clinical application: challenges and future directions	De Ferrari, Gaetano M.; Schwartz, Peter J.	HEART FAILURE REVIEWS	2011	10.1007/s10741-010-9216-0	21165697
no								A novel homeobox mutation in the PITX2 gene in a family with Axenfeld-Rieger syndrome associated with brain, ocular, and dental phenotypes	Idrees, F; Bloch-Zupan, A; Free, SL; Vaideanu, D; Thompson, PJ; Ashley, P; Brice, G; Rutland, P; Bitner-Glindzicz, M; Khaw, PT; Fraser, S; Sisodiya, SM; Sowden, JC	AMERICAN JOURNAL OF MEDICAL GENETICS PART B-NEUROPSYCHIATRIC GENETICS	2006	10.1002/ajmg.b.30237	16389592
no								Long term vagal stimulation in patients with advanced heart failure First experience in man	Schwartz, Peter J.; De Ferrari, Gaetano M.; Sanzo, Antonio; Landolina, Maurizio; Rordorf, Roberto; Raineri, Claudia; Campana, Carlo; Revera, Miriam; Ajmone-Marsan, Nina; Tavazzi, Luigi; Odero, Attilio	EUROPEAN JOURNAL OF HEART FAILURE	2008	10.1016/j.ejheart.2008.07.016	18760668
no								Seizure susceptibility of neuropeptide-Y null mutant mice in amygdala kindling and chemical-induced seizure models	Shannon, HE; Yang, LJ	EPILEPSY RESEARCH	2004	10.1016/j.eplepsyres.2004.06.002	15451008
no								Seroprevalence of Toxocara spp. antibodies in humans in Africa: A review	Loetsch, Felix; Grobusch, Martin Peter	TOXOCARA AND TOXOCARIASIS	2020	10.1016/bs.apar.2020.01.022	32381214
no								Safety of Transcranial Direct Current Stimulation: Evidence Based Update 2016	Bikson, Marom; Grossman, Pnina; Thomas, Chris; Zannou, Adantchede Louis; Jiang, Jimmy; Adnan, Tatheer; Mourdoukoutas, Antonios P.; Kronberg, Greg; Truong, Dennis; Boggio, Paulo; Brunoni, Andre R.; Charvet, Leigh; Fregni, Felipe; Fritsch, Brita; Gillick, Bernadette; Hamilton, Roy H.; Hampstead, Benjamin M.; Jankord, Ryan; Kirton, Adam; Knotkova, Helena; Liebetanz, David; Liu, Anli; Loo, Colleen; N…	BRAIN STIMULATION	2016	10.1016/j.brs.2016.06.004	27372845
no								EXCITATORY AMINO-ACID ANTAGONISTS AND PENTYLENETETRAZOL-INDUCED SEIZURES DURING ONTOGENY .3. THE ACTION OF KYNURENIC ACID AND GLUTAMIC-ACID DIETHYLESTER	VELISEK, L; ROZTOCILOVA, L; KUSA, R; MARES, P	BRAIN RESEARCH BULLETIN	1995	10.1016/0361-9230(95)02019-3	8590073
no								COCAINE-ASSOCIATED STATUS EPILEPTICUS	DHUNA, A; PASCUALLEONE, A	JOURNAL OF EPILEPSY	1990	10.1016/0896-6974(90)90103-6
no								Do recent research studies validate the medicinal plants used in British Columbia, Canada for pet diseases and wild animals taken into temporary care?	Lans, Cheryl	JOURNAL OF ETHNOPHARMACOLOGY	2019	10.1016/j.jep.2019.02.030	30772483
no								Chronic vagus nerve stimulation: a new and promising therapeutic approach for chronic heart failure	De Ferrari, Gaetano M.; Crijns, Harry J. G. M.; Borggrefe, Martin; Milasinovic, Goran; Smid, Jan; Zabel, Markus; Gavazzi, Antonello; Sanzo, Antonio; Dennert, Robert; Kuschyk, Juergen; Raspopovic, Srdjan; Klein, Helmut; Swedberg, Karl; Schwartz, Peter J.	EUROPEAN HEART JOURNAL	2011	10.1093/eurheartj/ehq391	21030409
no								Clinical and anatomical conditioning of degenerative diseases of the central nervous system in animals	Luszczewska-Sierakowska, Iwona; Lada, Adam	MEDYCYNA WETERYNARYJNA-VETERINARY MEDICINE-SCIENCE AND PRACTICE	2012
no								Pharmacokinetics and safety of zonisamide after oral administration of single and multiple doses to Hispaniolan Amazon parrots (Amazona ventralis)	Keller, Krista A.; Guzman, David Sanchez-Migallon; Boothe, Dawn M.; Visser, Marike; de Matos, Ricardo E.; Petritz, Olivia A.; Kass, Philip H.; Paul-Murphy, Joanne R.	AMERICAN JOURNAL OF VETERINARY RESEARCH	2019	10.2460/ajvr.80.2.195	30681361
no								BOTH PROLACTIN (PRL) AND A MOLECULAR MIMIC OF PHOSPHORYLATED PRL, S179D-PRL, PROTECT THE HIPPOCAMPUS OF FEMALE RATS AGAINST EXCITOTOXICITY	Morales, T.; Lorenson, M.; Walker, A. M.; Ramos, E.	NEUROSCIENCE	2014	10.1016/j.neuroscience.2013.11.015	24252319
no								Diverse effects of metal chelating agents on the neuronal cytotoxicity of zinc in the hippocampus	Cuajungco, MP; Lees, GJ	BRAIN RESEARCH	1998	10.1016/S0006-8993(98)00482-X	9666092
no								Fyn tyrosine kinase is required for normal amygdala kindling	Cain, DP; Grant, SGN; Saucier, D; Hargreaves, EL; Kandel, ER	EPILEPSY RESEARCH	1995	10.1016/0920-1211(95)00029-1	8777897
no								Phenobarbital - a beneficial eight-hourly dosing option?	Wessmann, Annette	VETERINARY RECORD	2017	10.1136/vr.j705	28213422
no								Behavioral effects of high frequency electrical stimulation of the hippocampus on electrical kindling in rats	Cuellar-Herrera, Manola; Neri-Bazan, Leticia; Rocha, Luisa Lilia	EPILEPSY RESEARCH	2006	10.1016/j.eplepsyres.2006.07.002	16919422
no								Pharmacokinetics of Single Oral Dose Extended-Release Levetiracetam in Healthy Cats	Barnard, L.; Heller, H. Barnes; Boothe, D. M.	JOURNAL OF VETERINARY INTERNAL MEDICINE	2018	10.1111/jvim.14863	29114943
no								Pigeon rotavirus A genotype G18P[17]-associated disease outbreaks after fancy pigeon shows in Germany - a case series	Schmidt, Volker; Kuempel, Michael; Cramer, Kerstin; Sieg, Michael; Harzer, Maxi; Rueckner, Antje; Heenemann, Kristin	TIERAERZTLICHE PRAXIS AUSGABE KLEINTIERE HEIMTIERE	2021	10.1055/a-1339-0366	33588462
no								Antiepileptic drug therapy	Podell, M	CLINICAL TECHNIQUES IN SMALL ANIMAL PRACTICE	1998	10.1016/S1096-2867(98)80040-6	9775509
no								Suspended animation for delayed resuscitation	Bellamy, R; Safar, P; Tisherman, SA; Basford, R; Bruttig, SP; Capone, A; Dubick, MA; Ernster, L; Hattler, BG; Hochachka, P; Klain, M; Kochanek, PM; Kofke, WA; Lancaster, JR; McGowan, FX; Oeltgen, PR; Severinghaus, JW; Taylor, MJ; Zar, H	CRITICAL CARE MEDICINE	1996		8608704
no								THE EFFECT OF 5-(P-HYDROXYPHENYL)-5-PHENYLHYDANTOIN (P-HPPH) ENANTIOMERS, MAJOR METABOLITES OF PHENYTOIN, ON THE OCCURRENCE OF CHRONIC SIDE-EFFECTS - IN-VIVO AND IN-VITRO STUDIES	IEIRI, I; GOTO, W; HIRATA, K; TOSHITANI, A; IMAYAMA, S; OHYAMA, Y; YAMADA, H; OHTSUBO, K; HIGUCHI, S	PSYCHIATRY AND CLINICAL NEUROSCIENCES	1995	10.1111/j.1440-1819.1995.tb02192.x	8612160
no								DRUG CONCENTRATIONS IN HUMAN BRAIN-TISSUE SAMPLES FROM EPILEPTIC PATIENTS TREATED WITH FELBAMATE	ADUSUMALLI, VE; WICHMANN, JK; KUCHARCZYK, N; KAMIN, M; SOFIA, RD; FRENCH, J; SPERLING, M; BOURGEOIS, B; DEVINSKY, O; DREIFUSS, FE; KUZNIECKY, RI; FAUGHT, E; ROSENFELD, W	DRUG METABOLISM AND DISPOSITION	1994		8149879
no								Therapy resistent eclampsia with Border Terrier - A case report	de Buhr, Wiebke	PRAKTISCHE TIERARZT	2008
no								Imaging diagnosis: CT findings in bilateral necrotising sialometaplasia of the mandibular salivary glands in a Tibetan Terrier	Cheung, April Wing Yan; Villedieu, Erika J. A.; Parry, Andrew T.; Weston, Philippa J.	VETERINARY RECORD CASE REPORTS	2022	10.1002/vrc2.490
no								Ultraprocessed food and chronic noncommunicable diseases: A systematic review and meta-analysis of 43 observational studies	Lane, Melissa M.; Davis, Jessica A.; Beattie, Sally; Gomez-Donoso, Clara; Loughman, Amy; O'Neil, Adrienne; Jacka, Felice; Berk, Michael; Page, Richard; Marx, Wolfgang; Rocks, Tetyana	OBESITY REVIEWS	2021	10.1111/obr.13146	33167080
no								SYSTEMIC GLYCOPROTEINOSIS RESEMBLING LAFORAS DISEASE IN A COW	KREEGER, JM; FRAPPIER, DC; KENDALL, JD	CORNELL VETERINARIAN	1991		1903101
no								Serum levetiracetam concentrations and adverse events after multiple dose extended release levetiracetam administration to healthy cats	Heller, Heidi Barnes; Granick, Martin; Van Hesteren, Mathew; Boothe, Dawn M.	JOURNAL OF VETERINARY INTERNAL MEDICINE	2018	10.1111/jvim.15129	29671898
no								Malnutrition, central nervous system maturation and neuropsychiatric diseases	Schweigert, Ingrid Dalira; Gomes de Souza, Diogo Onofre; Santos Perry, Marcos Luiz	REVISTA DE NUTRICAO-BRAZILIAN JOURNAL OF NUTRITION	2009	10.1590/S1415-52732009000200009
no								Anticonvulsant therapy in small animals	Boothe, DM	VETERINARY CLINICS OF NORTH AMERICA-SMALL ANIMAL PRACTICE	1998	10.1016/S0195-5616(98)82011-1	9556855
no								Therapeutic serum phenobarbital concentrations obtained using chronic transdermal administration of phenobarbital in healthy cats	Gasper, Joy A. Delamaide; Heller, Heidi L. Barnes; Robertson, Michelle; Trepanier, Lauren A.	JOURNAL OF FELINE MEDICINE AND SURGERY	2015	10.1177/1098612X14545141	25098448
no								Influence of stable, long-term treatment with phenobarbital on the activity of serum alanine aminotransferase and ?-glutamyltransferase	Lippi, G.; Montagnana, M.; Salvagno, G. L.; Guidi, G. C.	BRITISH JOURNAL OF BIOMEDICAL SCIENCE	2008	10.1080/09674845.2008.11732816	18986100
no								Monitoring side effects of antiepileptic drugs	Thomson, Chris	VETERINARY RECORD	2014	10.1136/vr.g5438	25217601
no								Status epilepticus: Clinical features and pathophysiology	Platt, SR; McDonnell, JJ	COMPENDIUM ON CONTINUING EDUCATION FOR THE PRACTICING VETERINARIAN	2000
no								Putting the brain in Jeopardy: a novel comprehensive and expressive language task?	Berntsen, Erik Magnus; Rasmussen, Inge-Andre; Samuelsen, Petter; Xu, Jian; Haraldseth, Olav; Lagopoulos, Jim; Malhi, Gin S.	ACTA NEUROPSYCHIATRICA	2006	10.1111/j.1601-5215.2006.00134.x	26989800
no								MODULATION OF THE SEIZURE THRESHOLD FOR EXCITATORY AMINO-ACIDS IN MICE BY ANTIEPILEPTIC DRUGS AND CHEMOCONVULSANTS	STEPPUHN, KG; TURSKI, L	JOURNAL OF PHARMACOLOGY AND EXPERIMENTAL THERAPEUTICS	1993		8509995
no								Pathology in Practice	Forlani, Annalisa; Palmieri, Chiara; Santagostino, Sara F.; Queliti, Roberta; Roccabianca, Paola	JAVMA-JOURNAL OF THE AMERICAN VETERINARY MEDICAL ASSOCIATION	2016	10.2460/javma.248.6.621	26953913
no								Seizures: Classification, etiologies, and pathophysiology	March, PA	CLINICAL TECHNIQUES IN SMALL ANIMAL PRACTICE	1998	10.1016/S1096-2867(98)80033-9	9775502
no								Diagnostic validity of electroencephalography in equine intracranial disorders	Lacombe, VA; Podell, M; Furr, M; Reed, SM; Oglesbee, MJ; Hinchcliff, KW; Kohn, CW	JOURNAL OF VETERINARY INTERNAL MEDICINE	2001	10.1892/0891-6640(2001)015<0385:DVOEIE>2.3.CO;2	11467598
no								Pharmacokinetics of gabapentin in horses	Dirikolu, L.; Dafalla, A.; Ely, K. J.; Connerly, A. L.; Jones, C. N.; Elkholy, H.; Lehner, A. F.; Thompson, K.; Tobin, T.	JOURNAL OF VETERINARY PHARMACOLOGY AND THERAPEUTICS	2008	10.1111/j.1365-2885.2008.00943.x	18307511
no								Pharmacokinetic Evaluation of a Cannabidiol Supplement in Horses	Williams, Megan R.; Holbrook, Todd C.; Maxwell, Lara; Croft, Cara H.; Ientile, Michelle M.; Cliburn, Kacey	JOURNAL OF EQUINE VETERINARY SCIENCE	2022	10.1016/j.jevs.2021.103842	34923070
no								Diagnosis and long-term management of post-traumatic seizures in a white-crowned pionus (Pionus senilis)	Kabakchiev, Claudia; Laniesse, Delphine; James, Fiona; Zur Linden, Alex; Brouwer, Emily; Beaufrere, Hugues	JAVMA-JOURNAL OF THE AMERICAN VETERINARY MEDICAL ASSOCIATION	2020	10.2460/javma.256.10.1145	32364458
no								Pharmacokinetics of the anticonvulsant levetiracetam in neonatal foals	MacDonald, K. D.; Hart, K. A.; Davis, J. L.; Berghaus, L. J.; Giguere, S.	EQUINE VETERINARY JOURNAL	2018	10.1111/evj.12790	29194744
no								Mental health legislation and psychiatric treatments in NSW: electroconvulsive therapy and deep brain stimulation	Loo, Colleen; Trollor, Julian; Alonzo, Angelo; Rendina, Nicola; Kavess, Rosemary	AUSTRALASIAN PSYCHIATRY	2010	10.3109/10398562.2010.508125	20863180
no								Effect of PO Administered Gabapentin on Chronic Lameness in Horses	Caldwell, Fred J.; Taintor, Jennifer; Waguespack, R. Wayne; Sellers, Glen; Johnson, Jacob; Lin, Hui-Chu	JOURNAL OF EQUINE VETERINARY SCIENCE	2015	10.1016/j.jevs.2015.03.001
no								PHARMACOKINETICS OF PHENOBARBITAL IN HORSES AFTER SINGLE AND REPEATED ORAL-ADMINISTRATION OF THE DRUG	KNOX, DA; RAVIS, WR; PEDERSOLI, WM; SPANO, JS; NOSTRANDT, AC; KRISTA, LM; SCHUMACHER, J	AMERICAN JOURNAL OF VETERINARY RESEARCH	1992		1524295
no								Qualitative and Quantitative Characteristics of the Electroencephalogram in Normal Horses After Sedation	Williams, D. C.; Aleman, M.; Tharp, B.; Fletcher, D. J.; Kass, P. H.; Steffey, E. P.; LeCouteur, R. A.; Holliday, T. A.	JOURNAL OF VETERINARY INTERNAL MEDICINE	2012	10.1111/j.1939-1676.2012.00921.x	22489924
no								Primary central nervous system neoplasms in African hedgehogs	Munoz-Gutierrez, Juan F.; Garner, Michael M.; Kiupel, Matti	JOURNAL OF VETERINARY DIAGNOSTIC INVESTIGATION	2018	10.1177/1040638718793687	30132400
no								Characteristics of PPT1 and TPP1 enzymes in neuronal ceroid lipofuscinosis (NCL) 1 and 2 by dried blood spots (DBS) and leukocytes and their application to newborn screening	Itagaki, Rina; Endo, Masahiro; Yanagisawa, Hiroko; Hossain, Mohammad Arif; Akiyama, Keiko; Yaginuma, Keiko; Miyajima, Takashi; Wu, Chen; Iwamoto, Takeo; Igarashi, Junko; Kobayashi, Yu; Tohyama, Jun; Iwama, Kazuhiro; Matsumoto, Naomichi; Shintaku, Haruo; Eto, Yoshikatsu	MOLECULAR GENETICS AND METABOLISM	2018	10.1016/j.ymgme.2018.03.007	29599076
no								Retinal Phenotyping of a Murine Model of Lafora Disease	Vincent, Ajoy; Ahmed, Kashif; Hussein, Rowaida; Berberovic, Zorana; Tumber, Anupreet; Zhao, Xiaochu; Minassian, Berge A.	GENES	2023	10.3390/genes14040854	37107612
no								ANALYSIS OF LAMOTRIGINE AND LAMOTRIGINE 2-N-GLUCURONIDE IN GUINEA-PIG BLOOD AND URINE BY RESERVED-PHASE ION-PAIRING LIQUID-CHROMATOGRAPHY	SINZ, MW; REMMEL, RP	JOURNAL OF CHROMATOGRAPHY-BIOMEDICAL APPLICATIONS	1991	10.1016/0378-4347(91)80448-L	1810949
no								Visual and quantitative electroencephalographic analysis of healthy young and adult cats under medetomidine sedation	Wrzosek, Marcin; Nicpon, Jozef; Bergamasco, Luciana; Sammartano, Federica; Cizinauskas, Sigitas; Jaggy, Andre	VETERINARY JOURNAL	2009	10.1016/j.tvjl.2007.11.003	18314356
no								Use of continuous electroencephalography for diagnosis and monitoring of treatment of nonconvulsive status epilepticus in a cat	Cuff, Daniel E.; Bush, William W.; Stecker, Mark M.; Williams, D. Colette	JAVMA-JOURNAL OF THE AMERICAN VETERINARY MEDICAL ASSOCIATION	2014	10.2460/javma.244.6.708	24568113
no								Etiologic classification of seizures, signalment, clinical signs, and outcome in cats with seizure disorders: 91 cases (2000-2004)	Schriefl, Simone; Steinberg, Tanja A.; Matiasek, Kaspar; Ossig, Andrea; Fenske, Nora; Fischer, Andrea	JAVMA-JOURNAL OF THE AMERICAN VETERINARY MEDICAL ASSOCIATION	2008	10.2460/javma.233.10.1591	19014293
no								Factors predictive of abnormal results for computed tomography of the head in horses affected by neurologic disorders: 57 cases (2001-2007)	Sogaro-Robinson, Cristina; Lacombe, Veronique A.; Reed, Stephen M.; Balkrishnan, Rajesh	JAVMA-JOURNAL OF THE AMERICAN VETERINARY MEDICAL ASSOCIATION	2009	10.2460/javma.235.2.176	19601739
no								Pathology in Practice	Kent, Marc; Song, Rachel B.; Glass, Eric N.; Warren, Joshua D.; de Lahunta, Alexander; Miller, Andrew	JAVMA-JOURNAL OF THE AMERICAN VETERINARY MEDICAL ASSOCIATION	2020		33269964
no								Common Neurologic Problems Impact on Patient Welfare, Caregiver Burden and Veterinarian Wellbeing	Ducote, Julie M.	VETERINARY CLINICS OF NORTH AMERICA-SMALL ANIMAL PRACTICE	2019	10.1016/j.cvsm.2019.01.012	30846382
no								Intracranial neoplasia in 61 cats: localisation, tumour types and seizure patterns	Tomek, Ales; Cizinauskas, Sigitas; Doherr, Marcus; Gandini, Gualtiero; Jaggy, Andre	JOURNAL OF FELINE MEDICINE AND SURGERY	2006	10.1016/j.jfms.2006.01.005	16600653
no								FMT for psychiatric disorders: Following the brown brick road into the future	Green, Jessica E.; Berk, Michael; Loughman, Amy; Marx, Wolfgang; Castle, David; McGuinness, Amelia J.; Cryan, John F.; Nierenberg, Andrew A.; Athan, Eugene; Hair, Christopher; Jacka, Felice	BIPOLAR DISORDERS	2021	10.1111/bdi.13124	34841639
no								Pharmacokinetics of bromide in adult sheep following oral and intravenous administration	Quast, T. A.; Combs, M. D.; Edwards, S. H.	AUSTRALIAN VETERINARY JOURNAL	2015	10.1111/avj.12285	25622704
no								Evaluation of accumulated mucopolysaccharides in the brain of patients with mucopolysaccharidoses by <SUP>1</SUP>H-magnetic resonance spectroscopy before and after bone marrow transplantation	Takahashi, Y; Sukegawa, K; Aoki, M; Ito, A; Suzuki, K; Sakaguchi, H; Watanabe, M; Isogai, K; Mizuno, S; Hoshi, H; Kuwata, K; Tomatsu, S; Kato, S; Ito, T; Kondo, N; Orii, T	PEDIATRIC RESEARCH	2001	10.1203/00006450-200103000-00008	11228260
no								DEVELOPMENT AND PHARMACOLOGICAL SUPPRESSION OF SECONDARY AFTERDISCHARGES IN THE HIPPOCAMPUS OF AMYGDALA-KINDLED RATS	EBERT, U; RUNDFELDT, C; LOSCHER, W	EUROPEAN JOURNAL OF NEUROSCIENCE	1995	10.1111/j.1460-9568.1995.tb00677.x	7620622
no								The effect of acute kainic acid treatment on ?-opioid receptors in rat brain	Ridd, MJ; Fosbraey, P; Kitchen, I	BRAIN RESEARCH	1998	10.1016/S0006-8993(98)00992-5	9838030
no								EFFECTS OF BILATERAL CLAMPING OF CAROTID ARTERIES ON HIPPOCAMPAL KINDLING IN RATS	BORTOLOTTO, ZA; HEIM, C; SIEKLUCKA, M; BLOCK, F; SONTAG, KH; CAVALHEIRO, EA	PHYSIOLOGY & BEHAVIOR	1991	10.1016/0031-9384(91)90299-4	1881967
no								Psychopharmacologic violence associated with cocaine abuse: Kindling of a limbic dyscontrol syndrome?	Davis, WM	PROGRESS IN NEURO-PSYCHOPHARMACOLOGY & BIOLOGICAL PSYCHIATRY	1996	10.1016/S0278-5846(96)00126-1	9004337
no								Complex movement disorders at disease onset in childhood narcolepsy with cataplexy	Plazzi, Giuseppe; Pizza, Fabio; Palaia, Vincenzo; Franceschini, Christian; Poli, Francesca; Moghadam, Keivan K.; Cortelli, Pietro; Nobili, Lino; Bruni, Oliviero; Dauvilliers, Yves; Lin, Ling; Edwards, Mark J.; Mignot, Emmanuel; Bhatia, Kailash P.	BRAIN	2011	10.1093/brain/awr244	21930661
no								Neuronal glycogen synthesis contributes to physiological aging	Sinadinos, Christopher; Valles-Ortega, Jordi; Boulan, Laura; Solsona, Estel; Tevy, Maria F.; Marquez, Mercedes; Duran, Jordi; Lopez-Iglesias, Carmen; Calbo, Joaquim; Blasco, Ester; Pumarola, Marti; Milan, Marco; Guinovart, Joan J.	AGING CELL	2014	10.1111/acel.12254	25059425
no								Pharmacokinetics of levetiracetam after oral and intravenous administration of a single dose to clinically normal cats	Carnes, Michelle Brogan; Axlund, Todd W.; Boothe, Dawn M.	AMERICAN JOURNAL OF VETERINARY RESEARCH	2011	10.2460/ajvr.72.9.1247	21879984
no								Role of Modulation of Hippocampal Glucose Following Pilocarpine-Induced Status Epilepticus	de Melo, Igor Santana; Oliveira dos Santos, Yngrid Mickaelli; Dias Pacheco, Amanda Larissa; Costa, Maisa Araujo; Silva, Vanessa de Oliveira; Freitas-Santos, Jucilene; Bastos Cavalcante, Cibelle de Melo; Silva-Filho, Reginaldo Correia; Rezende Leite, Ana Catarina; Leite Gitai, Daniel Goes; Duzzioni, Marcelo; Sabino-Silva, Robinson; Borbely, Alexandre Urban; de Castro, Olagide Wagner	MOLECULAR NEUROBIOLOGY	2021	10.1007/s12035-020-02173-0	33123979
no								A systematic review of gut microbiota composition in observational studies of major depressive disorder, bipolar disorder and schizophrenia	McGuinness, A. J.; Davis, J. A.; Dawson, S. L.; Loughman, A.; Collier, F.; O'Hely, M.; Simpson, C. A.; Green, J.; Marx, W.; Hair, C.; Guest, G.; Mohebbi, M.; Berk, M.; Stupart, D.; Watters, D.; Jacka, F. N.	MOLECULAR PSYCHIATRY	2022	10.1038/s41380-022-01456-3	35194166
no								Imaging of delta opioid receptors in human brain by N1'-([C-11]methyl)naltrindole and PET	Madar, I; Lever, JR; Kinter, CM; Scheffel, U; Ravert, HT; Musachio, JL; Mathews, WB; Dannals, RF; Frost, JJ	SYNAPSE	1996	10.1002/(SICI)1098-2396(199609)24:1<19::AID-SYN3>3.0.CO;2-J	9046073
no								RELATIONSHIP BETWEEN HIPPOCAMPAL OPIOID-PEPTIDES AND SEIZURES	HONG, JS; MCGINTY, JF; LEE, PHK; XIE, CW; MITCHELL, CL	PROGRESS IN NEUROBIOLOGY	1993	10.1016/0301-0082(93)90020-S	8446760
no								KAINIC ACID SEIZURES IN THE RAT	SPERK, G	PROGRESS IN NEUROBIOLOGY	1994	10.1016/0301-0082(94)90019-1	7480784
no								Response to letter to the editor: Safety of transcranial direct current stimulation: Evidence based update 2016	Bikson, Marom; Grossman, Pnina; Zannou, Adantchede Louis; Kronberg, Greg; Truong, Dennis; Boggio, Paulo; Brunoni, Andre R.; Charvet, Leigh; Fregni, Felipe; Fritsch, Brita; Gillick, Bernadette; Hamilton, Roy H.; Hampstead, Benjamin M.; Kirton, Adam; Knotkova, Helena; Liebetanz, David; Liu, Anli; Loo, Colleen; Nitsche, Michael A.; Reis, Janine; Richardson, Jessica D.; Rotenberg, Alexander; Turkelta…	BRAIN STIMULATION	2017	10.1016/j.brs.2017.06.007	28734680
no								Analysis of shared heritability in common disorders of the brain	Anttila, Verneri; Bulik-Sullivan, Brendan; Finucane, Hilary K.; Walters, Raymond K.; Bras, Jose; Duncan, Laramie; Escott-Price, Valentina; Falcone, Guido J.; Gormley, Padhraig; Malik, Rainer; Patsopoulos, Nikolaos A.; Ripke, Stephan; Wei, Zhi; Yu, Dongmei; Lee, Phil H.; Turley, Patrick; Grenier-Boley, Benjamin; Chouraki, Vincent; Kamatani, Yoichiro; Berr, Claudine; Letenneur, Luc; Hannequin, Didi…	SCIENCE	2018	10.1126/science.aap8757	29930110
no								PHARMACOKINETIC PROPERTIES OF BROMIDE IN DOGS AFTER THE INTRAVENOUS AND ORAL-ADMINISTRATION OF SINGLE DOSES	TREPANIER, LA; BABISH, JG	RESEARCH IN VETERINARY SCIENCE	1995	10.1016/0034-5288(95)90111-6
no								Electroencephalography in dogs with epilepsy: similarities between human and canine findings	Berendt, M; Hogenhaven, H; Flagstad, A; Dam, M	ACTA NEUROLOGICA SCANDINAVICA	1999	10.1111/j.1600-0404.1999.tb00676.x	10348156
no								Medium-chain triglycerides dietary supplement improves cognitive abilities in canine epilepsy	Berk, Benjamin Andreas; Packer, Rowena Mary Anne; Law, Tsz Hong; Wessmann, Annette; Bathen-Noethen, Andrea; Jokinen, Tarja Susanna; Knebel, Anna; Tipold, Andrea; Pelligand, Ludovic; Volk, Holger Andreas	EPILEPSY & BEHAVIOR	2021	10.1016/j.yebeh.2020.107608	33268017
no								A prospective observational longitudinal study of new-onset seizures and newly diagnosed epilepsy in dogs	Fredso, N.; Toft, N.; Sabers, A.; Berendt, M.	BMC VETERINARY RESEARCH	2017	10.1186/s12917-017-0966-y	28209153
no								Zonisamide monotherapy for idiopathic epilepsy in dogs	Chung, J. Y.; Hwang, C. Y.; Chae, J. S.; Ahn, J. O.; Kim, T. H.; Seo, K. W.; Lee, S. Y.; Youn, H. Y.	NEW ZEALAND VETERINARY JOURNAL	2012	10.1080/00480169.2012.680855	22639873
no								Epilepsy and seizure classification in 63 dogs: A reappraisal of veterinary epilepsy terminology	Berendt, M; Gram, L	JOURNAL OF VETERINARY INTERNAL MEDICINE	1999		10052058
no								A multicenter randomized controlled trial of effect of medium-chain triglyceride dietary supplementation on epilepsy in dogs	Berk, Benjamin A.; Law, Tsz H.; Packer, Rowena M. A.; Wessmann, Annette; Bathen-Noethen, Andrea; Jokinen, Tarja S.; Knebel, Anna; Tipold, Andrea; Pelligand, Ludovic; Meads, Zoe; Volk, Holger A.	JOURNAL OF VETERINARY INTERNAL MEDICINE	2020	10.1111/jvim.15756	32293065
no								Effects of essential fatty acid supplementation in dogs with idiopathic epilepsy: A clinical trial	Matthews, Helen; Granger, Nicolas; Wood, James; Skelly, Barbara	VETERINARY JOURNAL	2012	10.1016/j.tvjl.2011.04.018	21641244
no								Effects of a ketogenic diet on ADHD-like behavior in dogs with idiopathic epilepsy	Packer, Rowena M. A.; Law, Tsz Hong; Davies, Emma; Zanghi, Brian; Pan, Yuanlong; Volk, Holger A.	EPILEPSY & BEHAVIOR	2016	10.1016/j.yebeh.2015.11.014	26773515
no								Effects of high-dose docosahexaenoic acid supplementation as an add-on therapy for canine idiopathic epilepsy: A pilot study	Yonezawa, Tomohiro; Marasigan, Cris Nino Bon B.; Matsumiya, Yuki; Maeda, Shingo; Motegi, Tomoki; Momoi, Yasuyuki	OPEN VETERINARY JOURNAL	2023	10.5455/OVJ.2023.v13.i7.14	37614731
no								Canine versus human epilepsy: are we up to date?	Uriarte, A.; Maestro Saiz, I.	JOURNAL OF SMALL ANIMAL PRACTICE	2016	10.1111/jsap.12437	26931499
no								Evaluation of Levetiracetam as Adjunctive Treatment for Refractory Canine Epilepsy: A Randomized, Placebo-Controlled, Crossover Trial	Munana, K. R.; Thomas, W. B.; Inzana, K. D.; Nettifee-Osborne, J. A.; McLucas, K. J.; Olby, N. J.; Mariani, C. J.; Early, P. J.	JOURNAL OF VETERINARY INTERNAL MEDICINE	2012	10.1111/j.1939-1676.2011.00866.x	22295869
no								Canine status epilepticus treated with fosphenytoin: A proof of principle study	Patterson, Edward E.; Leppik, Ilo E.; Coles, Lisa D.; Podell, Michael; Vite, Charles H.; Bush, William; Cloyd, James C.	EPILEPSIA	2015	10.1111/epi.12994	25953073
no								A single-blinded phenobarbital-controlled trial of levetiracetam as mono-therapy in dogs with newly diagnosed epilepsy	Fredso, N.; Sabers, A.; Toft, N.; Moller, A.; Berendt, M.	VETERINARY JOURNAL	2016	10.1016/j.tvjl.2015.10.018	26639829
no								Seizure response dogs: Evaluation of a formal training program	Kirton, A.; Winter, A.; Wirrell, E.; Snead, O. C.	EPILEPSY & BEHAVIOR	2008	10.1016/j.yebeh.2008.05.011	18595778
no								Canine status epilepticus: A translational platform for human therapeutic trials	Leppik, Ilo E.; Patterson, Edward N.; Coles, Lisa D.; Craft, Elise M.; Cloyd, James C.	EPILEPSIA	2011	10.1111/j.1528-1167.2011.03231.x	21967357
no								ABCB1 c.-6-180T > G polymorphism and clinical risk factors in a multi-breed cohort of dogs with refractory idiopathic epilepsy	Gagliardo, T.; Gandini, G.; Gallucci, A.; Menchetti, M.; Bianchi, E.; Turba, M. E.; Cauduro, A.; Corlazzoli, D. S.; Gianni, S.; Baroni, M.; Bernardini, M.; Gentilini, F.	VETERINARY JOURNAL	2019	10.1016/j.tvjl.2019.105378	31685133
no								A double-blinded randomised dietary supplement crossover trial design to investigate the short-term influence of medium chain fatty acid (MCT) supplement on canine idiopathic epilepsy: study protocol	Berk, Benjamin Andreas; Packer, Rowena Mary Anne; Law, Tsz Hong; Wessmann, Annette; Bathen-Noethen, Andrea; Jokinen, Tarja Susanna; Knebel, Anna; Tipold, Andrea; Pelligand, Ludovic; Volk, Holger Andreas	BMC VETERINARY RESEARCH	2019	10.1186/s12917-019-1915-8	31146740
no								Double-Masked, Placebo-Controlled Study of Intravenous Levetiracetam for the Treatment of Status Epilepticus and Acute Repetitive Seizures in Dogs	Hardy, B. T.; Patterson, E. E.; Cloyd, J. M.; Hardy, R. M.; Leppik, I. E.	JOURNAL OF VETERINARY INTERNAL MEDICINE	2012	10.1111/j.1939-1676.2011.00868.x	22295898
no								The efficacy and safety of cannabidiol as adjunct treatment for drug-resistant idiopathic epilepsy in 51 dogs: A double-blinded crossover study	Rozental, Aaron J.; Weisbeck, Brooke G.; Alvarenga, Isabella Corsato; Gustafson, Daniel L.; Kusick, Breonna R.; Rao, Sangeeta; Bartner, Lisa R.; Mcgrath, Stephanie	JOURNAL OF VETERINARY INTERNAL MEDICINE	2023	10.1111/jvim.16912	37889215
no								Imepitoin as novel treatment option for canine idiopathic epilepsy: pharmacokinetics, distribution, and metabolism in dogs	Rundfeldt, C.; Gasparic, A.; Wlaz, P.	JOURNAL OF VETERINARY PHARMACOLOGY AND THERAPEUTICS	2014	10.1111/jvp.12117	24611573
no								Disease Progression and Treatment Response of Idiopathic Epilepsy in Australian Shepherd Dogs	Weissl, J.; Huelsmeyer, V.; Brauer, C.; Tipold, A.; Koskinen, L. L.; Kyostila, K.; Lohi, H.; Sauter-Louis, C.; Wolf, M.; Fischer, A.	JOURNAL OF VETERINARY INTERNAL MEDICINE	2012	10.1111/j.1939-1676.2011.00853.x	22182230
no								THERAPEUTIC EFFICACY OF PHENOBARBITAL AND PRIMIDONE IN CANINE EPILEPSY - A COMPARISON	SCHWARTZPORSCHE, D; LOSCHER, W; FREY, HH	JOURNAL OF VETERINARY PHARMACOLOGY AND THERAPEUTICS	1985	10.1111/j.1365-2885.1985.tb00934.x	4020942
no								A randomised trial of a medium-chain TAG diet as treatment for dogs with idiopathic epilepsy	Law, Tsz Hong; Davies, Emma S. S.; Pan, Yuanlong; Zanghi, Brian; Want, Elizabeth; Volk, Holger A.	BRITISH JOURNAL OF NUTRITION	2015	10.1017/S000711451500313X	26337751
no								Nimodipine for treatment of idiopathic epilepsy in dogs	OBrien, DP; Simpson, ST; Longshore, RC; Kroll, RA; Goetze, L	JOURNAL OF THE AMERICAN VETERINARY MEDICAL ASSOCIATION	1997		9143533
no								Characteristics and phenomenology of epileptic partial seizures in dogs: similarities with human seizure semiology	Berendt, M; Gredal, H; Alving, J	EPILEPSY RESEARCH	2004	10.1016/j.eplepsyres.2004.07.009	15451018
no								Repetitive transcranial magnetic stimulation in drug-resistant idiopathic epilepsy of dogs: A noninvasive neurostimulation technique	Charalambous, Marios; Van Ham, Luc; Broeckx, Bart J. G.; Roggeman, Tom; Carrette, Sofie; Vonck, Kristl; Kervel, Roelof R.; Cornelis, Ine; Bhatti, Sofie F. M.	JOURNAL OF VETERINARY INTERNAL MEDICINE	2020	10.1111/jvim.15919	33009717
no								Topiramate as an add-on antiepileptic drug in treating refractory canine idiopathic epilepsy	Kiviranta, A. -M.; Laitinen-Vapaavuori, O.; Hielm-Bjorkman, A.; Jokinen, T.	JOURNAL OF SMALL ANIMAL PRACTICE	2013	10.1111/jsap.12130	24032479
no								Evaluation of a collar-mounted accelerometer for detecting seizure activity in dogs	Munana, Karen R.; Nettifee, Julie A.; Griffith, Emily H.; Early, Peter J.; Yoder, Nathanael C.	JOURNAL OF VETERINARY INTERNAL MEDICINE	2020	10.1111/jvim.15760	32293068
no								A six-month prospective, randomised, double-blinded, placebo-controlled, crossover, dietary trial design to investigate the potential of psychobiotics on seizure semiology and comorbidities in canine epilepsy: study protocol	Schmidt, Teresa; Meller, Sebastian; Meyerhoff, Nina; Twele, Friederike; Zanghi, Brian; Volk, Holger Andreas	BMC VETERINARY RESEARCH	2023	10.1186/s12917-023-03609-0	36864510
no								Efficacy, safety, and tolerability of imepitoin in dogs with newly diagnosed epilepsy in a randomized controlled clinical study with long-term follow up	Rundfeldt, Chris; Tipold, Andrea; Loescher, Wolfgang	BMC VETERINARY RESEARCH	2015	10.1186/s12917-015-0548-9	26330063
no								Phenobarbital or potassium bromide as an add-on antiepileptic drug for the management of canine idiopathic epilepsy refractory to imepitoin	Royaux, E.; Van Ham, L.; Broeckx, B. J. G.; Van Soens, I.; Gielen, I.; Deforce, D.; Bhatti, S. F. M.	VETERINARY JOURNAL	2017	10.1016/j.tvjl.2017.01.002	28190495
no								Comparison of phenobarbital with bromide as a first-choice antiepileptic drug for treatment of epilepsy in dogs	Boothe, Dawn Merton; Dewey, Curtis; Carpenter, David Mark	JAVMA-JOURNAL OF THE AMERICAN VETERINARY MEDICAL ASSOCIATION	2012	10.2460/javma.240.9.1073	22515627
no								Determination of immunoglobulin A concentrations in the serum and cerebrospinal fluid of dogs: An estimation of its diagnostic value in canine steroid-responsive meningitis-arteritis	Maiolini, Arianna; Carlson, Regina; Schwartz, Malte; Gandini, Gualtiero; Tipold, Andrea	VETERINARY JOURNAL	2012	10.1016/j.tvjl.2010.12.018	21277241
no								Risk factors associated with short-term mortality and recurrence of status epilepticus in dogs	Fentem, Rory; de Stefani, Alberta; Quintana, Rodrigo Gutierrez; Alcoverro, Emili; Jones, Gareth Michael Couper; Amengual-Batle, Pablo; Goncalves, Rita	JOURNAL OF VETERINARY INTERNAL MEDICINE	2022	10.1111/jvim.16353	34994484
no								Canine epilepsy trial	Hobbs, Sarah	VETERINARY RECORD	2021	10.1002/vetr.1304	34918809
no								MAGNETIC RESONANCE IMAGING OF THE CANINE BRAIN AT 3 AND 7T	Martin-Vaquero, Paula; da Costa, Ronaldo C.; Echandi, Rita L.; Tosti, Christina L.; Knopp, Michael V.; Sammet, Steffen	VETERINARY RADIOLOGY & ULTRASOUND	2011	10.1111/j.1740-8261.2010.01747.x	21322384
no								Prospective study of zonisamide therapy for refractory idiopathic epilepsy in dogs	von Klopmann, T.; Rambeck, B.; Tipold, A.	JOURNAL OF SMALL ANIMAL PRACTICE	2007	10.1111/j.1748-5827.2006.00290.x	17355603
no								Clinical efficacy and tolerability of zonisamide monotherapy in dogs with newly diagnosed idiopathic epilepsy: Prospective open-label uncontrolled multicenter trial	Saito, Miyoko; Nomura, Akinori; Hasegawa, Daisuke; Watanabe, Naoyuki; Uchida, Keiko; Okuno, Seiichi; Nakai, Masahiro; Orito, Kensuke	JOURNAL OF VETERINARY INTERNAL MEDICINE	2024	10.1111/jvim.17108	38780448
no								Comparison of intranasal versus intravenous midazolam for management of status epilepticus in dogs: A multi-center randomized parallel group clinical study	Charalambous, Marios; Volk, Holger A.; Tipold, Andrea; Erath, Johannes; Huenerfauth, Enrice; Gallucci, Antonella; Gandini, Gualtiero; Hasegawa, Daisuke; Pancotto, Theresa; Rossmeisl, John H.; Platt, Simon; De Risio, Luisa; Coates, Joan R.; Musteata, Mihai; Tirrito, Federica; Cozzi, Francesca; Porcarelli, Laura; Corlazzoli, Daniele; Cappello, Rodolfo; Vanhaesebrouck, An; Broeckx, Bart J. G.; Luc V…	JOURNAL OF VETERINARY INTERNAL MEDICINE	2019	10.1111/jvim.15627	31580527
no								Epileptic seizure frequency and semiology in dogs with idiopathic epilepsy after initiation of imepitoin or phenobarbital monotherapy	Stabile, F.; van Dijk, J.; Barnett, C. R.; De Risio, L.	VETERINARY JOURNAL	2019	10.1016/j.tvjl.2019.05.007	31239165
no								Clinical evaluation of a combination therapy of imepitoin with phenobarbital in dogs with refractory idiopathic epilepsy	Nessler, Jasmin; Rundfeldt, Chris; Loescher, Wolfgang; Kostic, Draginja; Keefe, Thomas; Tipold, Andrea	BMC Veterinary Research	2017	10.1186/s12917-017-0957-z	28118828
no								Retrospective evaluation of systemic hypertension in dogs with nonassociative (primary) immune-mediated hemolytic anemia (December 2016 to April 2019): 26 cases	Hall, Georgina B. F.; Stoye, David Q.; Thomas, Emily K.; Culshaw, Geoff J.	JOURNAL OF VETERINARY EMERGENCY AND CRITICAL CARE	2022	10.1111/vec.13128	35080103
no								Idiopathic epilepsy in 125 dogs: a long-term study. Clinical and electroencephalographic findings	Jaggy, A; Bernardini, M	JOURNAL OF SMALL ANIMAL PRACTICE	1998	10.1111/j.1748-5827.1998.tb03665.x	9494931
no								Effectiveness of Seizure Dogs for People With Severe Refractory Epilepsy	van Hezik-Wester, Valerie; de Groot, Saskia; Kanters, Tim; Wagner, Louis; Ardesch, Jacqueline; Brouwer, Werner; Corro Ramos, Isaac; le Cessie, Saskia; Versteegh, Matthijs; van Exel, Job; EPISODE team	NEUROLOGY	2024	10.1212/WNL.0000000000209178	38417090
no								Pregabalin as an adjunct to phenobarbital, potassium bromide, or a combination of phenobarbital and potassium bromide for treatment of dogs with suspected idiopathic epilepsy	Dewey, Curtis W.; Cerda-Gonzalez, Sofia; Levine, Jonathan M.; Badgley, Britton L.; Ducote, Julie M.; Silver, Gena M.; Cooper, Jocelyn J.; Packer, Rebecca A.; Lavely, James A.	JAVMA-JOURNAL OF THE AMERICAN VETERINARY MEDICAL ASSOCIATION	2009	10.2460/javma.235.12.1442	20001779
no								Comparing the effects of first-line antiepileptic drugs on the gait of dogs with idiopathic epilepsy	Suiter, E. J.; Packer, R. M. A.; Volk, H. A.	VETERINARY RECORD	2016	10.1136/vr.103736	27302918
no								Metabolic perturbations associated with the consumption of a ketogenic medium-chain TAG diet in dogs with idiopathic epilepsy	Law, Tsz Hong; Volk, Holger A.; Pan, Yuanlong; Zanghi, Brian; Want, Elizabeth J.	BRITISH JOURNAL OF NUTRITION	2018	10.1017/S0007114518001617	30001753
[truncated: 69 more rows]
